# Supplementary material for: A prospective neurosurgical registry evaluating the clinical care of traumatic brain injury patients presenting to Mulago National Referral Hospital in Uganda
Source: PLoS One. 2017 Oct 31;12(10):e0182285. doi: 10.1371/journal.pone.0182285 (PMC5663334; doi:10.1371/journal.pone.0182285)
Supplement: S1 Data — (XLS) [file pone.0182285.s001.xls]

## Sheet: Sheet1
lab_wbc	lab_platelet	lab_hct	lab_hgb	lab_na	lab_k	lab_cl	ct_n	tbidx_n	injury_n	rtc_n	manage_n	male_n	education_n	occup_simp_n	district	rural_n	age_n	lab_fbcdone_n	ctdone_n	noctrea_n	neuroexamdone_n	adminvitalsdone_n	pt_comorbid_n	smoking_n	alcohol_n	pt_oxygen_n	advairway_n	fever_n	seizure_n	openwound_n	transfusion_n	adminhr	adminsbp	adminrr	admintemp	tbi_severity_n	gcs2_gcs1	gcsgreatest_gcs1	GCS1_total	GCS1_eye	GCS1_verbal	GCS1_motor	GCS2_total	GCS2_prepostop	GCS2_eye	GCS2_verbal	GCS2_motor	GCS3_total	GCS3_prepostop
							other	Intraventricular only	RTC	pedestrian	Conservative	Male	secondary	unemployed	Masaka	Rural	25	no fbc done	CT done		GCS, cranial nerve, and pupil assessment done	admin vitals done	other	Not current smoker	More than 2 drinks/day in past 2 weeks	received oxygen support	Had intubation or tracheostomy	No fever	yes seizure	no open wound other than trauma site	No	93	175	36		moderate TBI	-1	0	11	4	2	5	10	Pre-op	4	2	4	9	Pre-op
							other	Subarachnoid only	RTC	boda	Conservative	Male	secondary	self employed	Kyankwanzi	Rural	28	no fbc done	CT done		GCS, cranial nerve, and pupil assessment done	admin vitals done	other	Not current smoker	More than 2 drinks/day in past 2 weeks	did not receive oxygen support	No advanced airway support received	No fever	seizure unknown	no open wound other than trauma site	No	58	128	20		moderate TBI	1	1	11	4	2	5	12	Pre-op	4	3	5	12	Pre-op
							CT not done	CT not done	RTC	pedestrian	AE CT pending	Male		formal employment	Kampala	Urban	28	no fbc done	0	ct not needed	GCS, cranial nerve, and pupil assessment done	no admin vitals		Not current smoker	More than 2 drinks/day in past 2 weeks	did not receive oxygen support	No advanced airway support received	No fever	seizure unknown	no open wound other than trauma site	No		122			mild TBI	1	1	14	3	5	6	15	Pre-op	4	5	6
							more than 1 minor	More than 1 minor	RTC	pedestrian	Conservative	Male			Tororo		22	fbc unknown	CT done		GCS, cranial nerve, and pupil assessment done	admin vitals unknown	none	Not current smoker	No	did not receive oxygen support	No advanced airway support received	No fever	no seizure	open wound other than trauma site	No					mild TBI	0	0	15	4	5	6	15					15
							other	Subarachnoid only	RTC	car	Conservative	Male			Wakiso		30	fbc unknown	CT done		GCS, cranial nerve, and pupil assessment done	admin vitals unknown	none	Not current smoker	No	did not receive oxygen support	No advanced airway support received	No fever	no seizure	open wound other than trauma site	No					mild TBI	0	0	14	4	4	6	14					14
							more than 1 minor	More than 1 minor	RTC	unknown	Conservative	Male			Luweero		26	fbc unknown	CT done		GCS, cranial nerve, and pupil assessment done	admin vitals unknown	none	Not current smoker	No	did not receive oxygen support	No advanced airway support received	No fever	no seizure	open wound other than trauma site	No					severe TBI	4	4	8	1	1	6	12					12
							other	contusion only	Assault	NA	Conservative	Male		self employed	Kampala	Urban	23	no fbc done	CT done		GCS, cranial nerve, and pupil assessment done	no admin vitals	other	Not current smoker	More than 2 drinks/day in past 2 weeks	did not receive oxygen support	No advanced airway support received	No fever	seizure unknown	no open wound other than trauma site	No					mild TBI			15	4	5	6
							CT not done	CT not done	RTC	pedestrian	AE CT pending	Male	secondary	unemployed	Kiryandongo	Rural	13	no fbc done	0	unable to pay	GCS, cranial nerve, and pupil assessment done	no admin vitals		Not current smoker	No	did not receive oxygen support	No advanced airway support received	No fever	seizure unknown	no open wound other than trauma site	No					mild TBI			13	3	4	6
							more than 1 minor	More than 1 minor	Assault	NA	Surgical	Male			Mpigi		24	fbc unknown	CT done		GCS, cranial nerve, and pupil assessment done	admin vitals unknown	none	Not current smoker	No	did not receive oxygen support	No advanced airway support received	No fever	no seizure	open wound other than trauma site	No					mild TBI			13	3	5	5						15
							normal CT	normal CT	RTC	boda	Conservative	Male		self employed	Kampala	Urban	28	no fbc done	CT done		GCS, cranial nerve, and pupil assessment done	no admin vitals		2	No	did not receive oxygen support	No advanced airway support received	No fever	seizure unknown	open wound other than trauma site	No	102				moderate TBI	3	3	9	2	2	5	12	Pre-op	3	4	5
							other	contusion only	RTC	boda	Conservative	Male		self employed	Lira	Rural	22	no fbc done	CT done		GCS, cranial nerve, and pupil assessment done	no admin vitals		Not current smoker	More than 2 drinks/day in past 2 weeks	did not receive oxygen support	No advanced airway support received	No fever	seizure unknown	no open wound other than trauma site	No	98	124			severe TBI	3	3	8	2	2	4	11	Pre-op	3	4	5
							more than 1 bleed	More than 1 bleed			Surgical	Male			Bugiri		62	no fbc done	CT done	arrived with ct	GCS, cranial nerve, and pupil assessment done	admin vitals unknown	hypertension	Not current smoker	No	did not receive oxygen support	No advanced airway support received	No fever	no seizure	no open wound other than trauma site	No					mild TBI	0	0	15	4	5	6	15	preop				15	preop
22.73	335	25.4	8.4				SDH only	SDH only	RTC	car	Surgical	Male		formal employment	Wakiso	Rural	18	fbc done	CT done		GCS, cranial nerve, and pupil assessment done	no admin vitals	other	Not current smoker	No	did not receive oxygen support	Had intubation or tracheostomy	No fever	seizure unknown	no open wound other than trauma site	No	86	106			mild TBI	0	0	15	4	5	6	15	Pre-op	4	5	6	15	Post-op
							SDH only	SDH only	Fall	NA	AE CT done	Male	none	self employed	Kampala	Urban	60	no fbc done	CT done		GCS, cranial nerve, and pupil assessment done	no admin vitals	hypertension	Not current smoker	No	did not receive oxygen support	No advanced airway support received	No fever	seizure unknown	no open wound other than trauma site	No	58	153			mild TBI			15	4	5	6
							CT not done	CT not done	Assault	NA	AE CT pending	Male			Kampala	Urban	44	no fbc done	0	unable to pay	GCS, cranial nerve, and pupil assessment done	no admin vitals		Not current smoker	More than 2 drinks/day in past 2 weeks	did not receive oxygen support	No advanced airway support received		seizure unknown	no open wound other than trauma site	No					mild TBI	0	0	15	4	5	6	15	Pre-op	4	5	6
							other	EDH only	RTC	unknown	Conservative	Male			Wakiso		35	fbc unknown	CT done		GCS, cranial nerve, and pupil assessment done	admin vitals unknown	none	Not current smoker	No	did not receive oxygen support	No advanced airway support received	No fever	no seizure	no open wound other than trauma site	No					mild TBI	0	0	13	4	3	6	13					13
6.75	286	43.1	14.3	140	3.77	96.7	other	fracture only	Assault	NA	Surgical	Male	secondary		Otuke	Rural	25	fbc done	CT done		GCS, cranial nerve, and pupil assessment done	admin vitals done		Not current smoker	No	did not receive oxygen support	No advanced airway support received	No fever	seizure unknown	no open wound other than trauma site	No	78	120	20		mild TBI	1	1	14	4	4	6	15	Pre-op	4	5	6	15	Pre-op
							SDH only	SDH only	RTC	boda	Surgical	Male			Mayuge		64	fbc unknown	CT done		GCS, cranial nerve, and pupil assessment done	admin vitals unknown	none	2		did not receive oxygen support	No advanced airway support received	No fever	yes seizure	no open wound other than trauma site	No					mild TBI	0	0	15	4	5	6	15	preop				15	preop
							other	contusion only	RTC	pedestrian	AE CT done	Male	none	self employed	Luweero	Rural	52	no fbc done	CT done		GCS, cranial nerve, and pupil assessment done	no admin vitals		Not current smoker	More than 2 drinks/day in past 2 weeks	did not receive oxygen support	No advanced airway support received	No fever	seizure unknown	no open wound other than trauma site	No		117			severe TBI	4	7	7	2	2	3	11	Pre-op	3	3	5	9	Pre-op
12.48	260	42.4	13.9	139	3.79	97.6	other	contusion only	Assault	NA	Surgical	Male		self employed	Luweero	Rural	30	fbc done	CT done		GCS, cranial nerve, and pupil assessment done	no admin vitals		Not current smoker	More than 2 drinks/day in past 2 weeks	did not receive oxygen support	No advanced airway support received	No fever	seizure unknown	no open wound other than trauma site	No		154	18		mild TBI	0	0	15	4	5	6	15	Pre-op	4	5	6	15	Pre-op
							other	EDH only	RTC	pedestrian	Conservative	Male	secondary	unemployed	Mubende	Rural	19	no fbc done	CT done		GCS, cranial nerve, and pupil assessment done	admin vitals done		Not current smoker	No	did not receive oxygen support	No advanced airway support received	No fever	seizure unknown	no open wound other than trauma site	No	66	134	24		moderate TBI			12	4	2	6
							CT not done	CT not done	Assault	NA	AE CT pending	Female	secondary	self employed	Kampala	Urban	37	no fbc done	0	unable to pay	GCS, cranial nerve, and pupil assessment done	no admin vitals	diabetes	Not current smoker		did not receive oxygen support	No advanced airway support received	No fever	seizure unknown	no open wound other than trauma site	No	56	58			severe TBI	7	7	8	1	1	6	15	Pre-op	4	5	6
							other	EDH only	RTC	pedestrian	Conservative	Male		self employed	Wakiso	Rural	25	no fbc done	CT done		GCS, cranial nerve, and pupil assessment done	no admin vitals		Not current smoker	No	did not receive oxygen support	No advanced airway support received	No fever	seizure unknown	no open wound other than trauma site	No	72				mild TBI	0	0	15	4	5	6	15	Pre-op	4	5	6	15	Pre-op
							other	fracture only	Assault	NA	Conservative	Male		self employed	Luweero	Rural	24	no fbc done	CT done		GCS, cranial nerve, and pupil assessment done	admin vitals done		Not current smoker	More than 2 drinks/day in past 2 weeks	did not receive oxygen support	No advanced airway support received	No fever	seizure unknown	no open wound other than trauma site	No	84	120	17		moderate TBI	3	6	9	2	2	5	12	Pre-op	2	4	6	11	Pre-op
5.89	124	61.6	19	142	3.66	103.1	other	EDH only	RTC	pedestrian	Surgical	Male	secondary	self employed	Soroti	Rural	27	fbc done	CT done		GCS, cranial nerve, and pupil assessment done	no admin vitals		Not current smoker	More than 2 drinks/day in past 2 weeks	did not receive oxygen support	Had intubation or tracheostomy	No fever	seizure unknown	no open wound other than trauma site	No		159	16		mild TBI	1	1	14	4	4	6	15	Post-op	4	4	6	15	Post-op
							SDH only	SDH only	RTC	pedestrian	AE CT done	Male			Ibanda	Rural	41	no fbc done	CT done		GCS, cranial nerve, and pupil assessment done	no admin vitals		Not current smoker	No	did not receive oxygen support	No advanced airway support received	No fever	seizure unknown	no open wound other than trauma site	No					mild TBI			15	4	5	6
							CT not done	CT not done	Assault	NA	AE CT done	Male	primary	unemployed	Mukono	Rural	15	no fbc done	CT done		GCS, cranial nerve, and pupil assessment done	no admin vitals		Not current smoker	No	did not receive oxygen support	No advanced airway support received	No fever	seizure unknown	no open wound other than trauma site	No		130			moderate TBI	5	5	9	2	2	5	14	Pre-op	4	4	6
							other	edema only	RTC	pedestrian	AE CT done	Female			Lira	Rural	15	no fbc done	CT done		GCS, cranial nerve, and pupil assessment done	no admin vitals		Not current smoker		did not receive oxygen support	No advanced airway support received	No fever	seizure unknown	no open wound other than trauma site	No		121			severe TBI	0	0	7	2	1	4	7	Pre-op	2	1	4
							other	fracture only	RTC	pedestrian	Conservative	Male	none	unemployed	Luweero	Rural	3	no fbc done	CT done		GCS, cranial nerve, and pupil assessment done	no admin vitals		Not current smoker	No	did not receive oxygen support	No advanced airway support received	No fever	seizure unknown	no open wound other than trauma site	No					mild TBI			15	4	5	6
							CT not done	CT not done	RTC	boda	AE CT pending	Male			Kampala	Urban	40	no fbc done	0	unable to pay	GCS, cranial nerve, and pupil assessment done	no admin vitals		Not current smoker	No	did not receive oxygen support	No advanced airway support received	No fever	seizure unknown	no open wound other than trauma site	No	92	117			moderate TBI	3	3	11	3	3	5	14	Pre-op	4	4	6
							CT not done	CT not done	Assault	NA	AE CT pending	Male	secondary	self employed	Wakiso	Rural	22	no fbc done	0	unable to pay	GCS, cranial nerve, and pupil assessment done	no admin vitals		Not current smoker	No	did not receive oxygen support	No advanced airway support received	No fever	seizure unknown	no open wound other than trauma site	No	84	105			mild TBI	0	0	15	4	5	6	15	Pre-op	4	5	6
							CT not done	CT not done	RTC	unknown	Conservative	Male			Amuru		16	fbc unknown	CT done		GCS, cranial nerve, and pupil assessment done	admin vitals unknown	none	Not current smoker		did not receive oxygen support	No advanced airway support received	No fever	seizure unknown	open wound other than trauma site	Yes					moderate TBI	1	1	10	4	1	5	11					11
							other	fracture only	RTC	boda	Conservative	Male		self employed	Wakiso	Rural	20	no fbc done	CT done		GCS, cranial nerve, and pupil assessment done	admin vitals done		Not current smoker	More than 2 drinks/day in past 2 weeks	did not receive oxygen support	No advanced airway support received	No fever	seizure unknown	no open wound other than trauma site	No	66	122	24		moderate TBI	5	5	9	2	3	4	14	Pre-op	4	4	6	14	Pre-op
							more than 1 minor	More than 1 minor	RTC	boda	Conservative	Male			Lira		27	fbc unknown	CT done		GCS, cranial nerve, and pupil assessment done	admin vitals unknown	none	Not current smoker	No	did not receive oxygen support	No advanced airway support received	No fever	no seizure	open wound other than trauma site	No					moderate TBI	4	4	11	2	3	6	15					15
							normal CT	normal CT	RTC	pedestrian	AE CT done	Male		self employed	Kampala	Urban	58	no fbc done	CT done		GCS, cranial nerve, and pupil assessment done	no admin vitals	hypertension	Not current smoker	More than 2 drinks/day in past 2 weeks	did not receive oxygen support	No advanced airway support received	No fever	seizure unknown	no open wound other than trauma site	No	88	159			mild TBI			15	4	5	6
							other	EDH only	Assault	NA	Surgical	Male			Lira		27	fbc unknown	CT done		GCS, cranial nerve, and pupil assessment done	admin vitals unknown	none	Not current smoker	No	did not receive oxygen support	No advanced airway support received	No fever	no seizure	open wound other than trauma site	No					mild TBI	0	0	15	4	5	6	15	preop				15	preop
12.95	207	88.7	14.7				CT not done	CT not done	Fall	NA	Surgical	Male	university and above	formal employment	Luweero	Rural	40	fbc done	0	arrived with ct	GCS, cranial nerve, and pupil assessment done	no admin vitals		Not current smoker	No	did not receive oxygen support	No advanced airway support received	No fever	seizure unknown	no open wound other than trauma site	No	74	104			moderate TBI	2	4	10	2	3	5	12	Pre-op	3	4	5	14	Post-op
							normal CT	normal CT	RTC	pedestrian	AE CT done	Female	none		Wakiso	Rural	3	no fbc done	CT done		GCS, cranial nerve, and pupil assessment done	no admin vitals	other	Not current smoker	No	did not receive oxygen support	No advanced airway support received	No fever	yes seizure	no open wound other than trauma site	No					mild TBI	0	0	15	4	5	6	15	Pre-op	4	5	6	15	Pre-op
							SDH only	SDH only	RTC	pedestrian	AE CT done	Male	none	self employed	Mukono	Rural	66	no fbc done	CT done		GCS, cranial nerve, and pupil assessment done	no admin vitals		Not current smoker	More than 2 drinks/day in past 2 weeks	did not receive oxygen support	No advanced airway support received	No fever	seizure unknown	no open wound other than trauma site	No	86	138			mild TBI			15	4	5	6
							CT not done	CT not done	RTC	boda	AE CT pending	Male	none	unemployed	Kampala	Urban	6	no fbc done	0	unable to pay	GCS, cranial nerve, and pupil assessment done	no admin vitals		Not current smoker	No	did not receive oxygen support	No advanced airway support received		seizure unknown	no open wound other than trauma site	No					moderate TBI	6	6	9	2	2	5	15	Pre-op	4	5	6
							other	EDH only	Assault	NA	Surgical	Male			Wakiso		30	fbc unknown	CT done		GCS, cranial nerve, and pupil assessment done	admin vitals unknown	none	Not current smoker	No	did not receive oxygen support	No advanced airway support received	No fever	no seizure	open wound other than trauma site	No					mild TBI	0	0	15	4	5	6	15	postop				15	postop
9.92	364	40.2	12.1	133	4.16	92.7	other	EDH only	Assault	NA	Surgical	Male		self employed	Wakiso	Rural	30	fbc done	CT done		GCS, cranial nerve, and pupil assessment done	admin vitals done		Not current smoker	No	did not receive oxygen support	No advanced airway support received	No fever	seizure unknown	no open wound other than trauma site	No	88	96	20		mild TBI	1	1	13	4	3	6	14	Pre-op	4	4	6	14	Post-op
							SDH only	SDH only	RTC	pedestrian	AE CT done	Female		self employed	Gomba	Rural	43	no fbc done	CT done		GCS, cranial nerve, and pupil assessment done	admin vitals done		Not current smoker	No	did not receive oxygen support	No advanced airway support received	No fever	seizure unknown	no open wound other than trauma site	No	86	125	24		mild TBI	0	0	15	4	5	6	15	Pre-op	4	5	6
16.69	184	21.9	6.8				other	EDH only	RTC	car	Surgical	Male	secondary	formal employment	Kampala	Urban	22	fbc done	CT done		GCS, cranial nerve, and pupil assessment done	no admin vitals		Not current smoker	No	did not receive oxygen support	Had intubation or tracheostomy	No fever	seizure unknown	no open wound other than trauma site	No	68	146			severe TBI	2	5	8	1	2	5	10	Pre-op	2	3	5	13	Post-op
							other	Subarachnoid only	RTC	pedestrian	Conservative	Male	primary	unemployed	Kampala	Urban	9	no fbc done	CT done		GCS, cranial nerve, and pupil assessment done	no admin vitals		Not current smoker	No	did not receive oxygen support	No advanced airway support received	No fever	seizure unknown	no open wound other than trauma site	No					moderate TBI	2	4	11	2	3	6	13	Pre-op	3	4	6	15	Pre-op
							CT not done	CT not done	RTC	pedestrian	AE CT pending	Male	primary	self employed	Butambala	Rural	25	no fbc done	0	unable to pay	GCS, cranial nerve, and pupil assessment done	no admin vitals		Not current smoker	More than 2 drinks/day in past 2 weeks	did not receive oxygen support	No advanced airway support received	No fever	seizure unknown	no open wound other than trauma site	No	65	118			mild TBI			13	3	4	6
							other	fracture only	RTC	pedestrian	AE CT done	Male		self employed	Namutumba	Rural	20	no fbc done	CT done		GCS, cranial nerve, and pupil assessment done	admin vitals done		Not current smoker	More than 2 drinks/day in past 2 weeks	did not receive oxygen support	No advanced airway support received	No fever	seizure unknown	no open wound other than trauma site	No	77	113	22		mild TBI	0	0	15	4	5	6	15	Pre-op	4	5	6	15	Pre-op
							other	fracture only	Assault	NA	Conservative	Female			Kayunga		20	fbc unknown	CT done		GCS, cranial nerve, and pupil assessment done	admin vitals unknown	other	Not current smoker	No	did not receive oxygen support	No advanced airway support received	No fever	no seizure	open wound other than trauma site	No					moderate TBI	1	3	9	2	2	5	10					10
							SDH only	SDH only	RTC	pedestrian	Surgical	Female			Luuka		4	fbc unknown	CT done		GCS, cranial nerve, and pupil assessment done	admin vitals unknown	none	Not current smoker	No	did not receive oxygen support	No advanced airway support received	No fever	no seizure	open wound other than trauma site	No					mild TBI	-4	0	15	4	5	6	11	preop				11	preop
							more than 1 minor	More than 1 minor	RTC	boda	Conservative	Male			Mukono		18	fbc unknown	CT done		GCS, cranial nerve, and pupil assessment done	admin vitals unknown	none	Not current smoker	No	did not receive oxygen support	No advanced airway support received	No fever	no seizure	open wound other than trauma site	No					moderate TBI	5	6	9	1	3	5	14					14
							CT not done	CT not done	RTC	boda	AE CT pending	Male		self employed	Wakiso	Rural	24	no fbc done	0	unable to pay	GCS, cranial nerve, and pupil assessment done	no admin vitals	other	Not current smoker	More than 2 drinks/day in past 2 weeks	did not receive oxygen support	No advanced airway support received	No fever	seizure unknown	no open wound other than trauma site	No					moderate TBI	5	5	10	3	2	5	15	Pre-op	4	5	6
							SDH only	SDH only	RTC	pedestrian	Conservative	Male			Wakiso		35	no fbc done	CT done		GCS, cranial nerve, and pupil assessment done	admin vitals unknown	other	Not current smoker	No	did not receive oxygen support	No advanced airway support received	No fever	no seizure	open wound other than trauma site	No					severe TBI	4	4	6	1	2	3	10					10
							other	Parenchymal only	RTC	unknown	Preop but no surg	Male		self employed	Buikwe	Rural	21	no fbc done	CT done		GCS, cranial nerve, and pupil assessment done	no admin vitals		Not current smoker	No	did not receive oxygen support	No advanced airway support received	No fever	seizure unknown	no open wound other than trauma site	No	48	106			mild TBI	-4	-4	15	4	5	6	11	Pre-op	3	2	6
							CT not done	CT not done	RTC	pedestrian	AE CT pending	Male		self employed	Luweero	Rural	30	no fbc done	0	unable to pay	GCS, cranial nerve, and pupil assessment done	no admin vitals		2		did not receive oxygen support	No advanced airway support received	No fever	seizure unknown	open wound other than trauma site	No					severe TBI	5	5	7				12	Pre-op	4	3	5
							other	edema only	RTC	pedestrian	AE CT done	Female	primary	unemployed	Ruwero	Rural	6	no fbc done	CT done		GCS, cranial nerve, and pupil assessment done	no admin vitals		Not current smoker	No	did not receive oxygen support	No advanced airway support received	No fever	seizure unknown	no open wound other than trauma site	No					severe TBI			6	2	1	3
							other	EDH only	Fall	NA	Conservative	Male			Buyende		12	fbc unknown	CT done		GCS, cranial nerve, and pupil assessment done	admin vitals unknown	other	Not current smoker		did not receive oxygen support	No advanced airway support received	No fever	seizure unknown	open wound other than trauma site	Yes					moderate TBI	3	3	12	1	5	6	15					15
							CT not done	CT not done			AE CT done	Male		formal employment	Kyadondo	Rural	21	no fbc done	0		0	no admin vitals		2			No advanced airway support received		seizure unknown							mild TBI
							SDH only	SDH only	RTC	pedestrian	Surgical	Male	none	self employed	Kampala	Urban	75	no fbc done	CT done		GCS, cranial nerve, and pupil assessment done	no admin vitals		Not current smoker	No	did not receive oxygen support	No advanced airway support received	No fever	seizure unknown	no open wound other than trauma site	No		136			mild TBI	0	0	15	4	5	6	15	Pre-op	4	5	6	15	Pre-op
							other	Subarachnoid only	Fall	NA	Conservative	Female			Buikwe		28	fbc unknown	CT done		GCS, cranial nerve, and pupil assessment done	admin vitals unknown	none	Not current smoker	No	did not receive oxygen support	No advanced airway support received	No fever	yes seizure	no open wound other than trauma site	No					mild TBI	0	0	15	4	5	6	15					15
							other	edema only	RTC	boda	Conservative	Female			Kibaale		66	fbc unknown	CT done		GCS, cranial nerve, and pupil assessment done	admin vitals unknown	other	Not current smoker	No	did not receive oxygen support	Had intubation or tracheostomy	No fever	no seizure	open wound other than trauma site	No					severe TBI			4	1	1	2
							CT not done	CT not done	Fall	NA	AE CT pending	Male		formal employment	Kampala	Urban	28	no fbc done	0	unable to pay	GCS, cranial nerve, and pupil assessment done	no admin vitals		Not current smoker	No	did not receive oxygen support	No advanced airway support received	No fever	seizure unknown	no open wound other than trauma site	No	99				mild TBI	2	2	13	4	4	5	15	Pre-op	4	5	6
							SDH only	SDH only	RTC	pedestrian	Surgical	Male		self employed	Kampala	Urban	68	no fbc done	CT done		GCS, cranial nerve, and pupil assessment done	no admin vitals		Not current smoker	More than 2 drinks/day in past 2 weeks	did not receive oxygen support	No advanced airway support received	No fever	seizure unknown	no open wound other than trauma site	No	76	140			mild TBI			13	4	4	5
4.21	168	51.7	18.4	140	4.59	104.1	other	EDH only	Assault	NA	Surgical	Male		self employed	Masaka	Rural	26	fbc done	CT done		GCS, cranial nerve, and pupil assessment done	admin vitals done		Not current smoker	More than 2 drinks/day in past 2 weeks	did not receive oxygen support	No advanced airway support received	No fever	seizure unknown	no open wound other than trauma site	No	86	140	20		mild TBI			15	4	5	6
							more than 1 minor	More than 1 minor	RTC	pedestrian	Conservative	Male	primary	formal employment	Kamwenge	Rural	36	no fbc done	CT done		GCS, cranial nerve, and pupil assessment done	no admin vitals		Not current smoker	More than 2 drinks/day in past 2 weeks	did not receive oxygen support	No advanced airway support received	No fever	seizure unknown	no open wound other than trauma site	No		129			mild TBI	0	0	15	4	5	6	15	Pre-op	4	5	6	14	Pre-op
							more than 1 bleed	More than 1 bleed	RTC	unknown	Conservative	Male			Masaka		18	fbc unknown	CT done		GCS, cranial nerve, and pupil assessment done	admin vitals unknown	other	Not current smoker	No	did not receive oxygen support	No advanced airway support received	No fever	no seizure	open wound other than trauma site	No					mild TBI	0	0	15	4	5	6	15
							SDH only	SDH only	Assault	NA	Conservative	Male			Kole		25	fbc unknown	CT done		GCS, cranial nerve, and pupil assessment done	admin vitals unknown	other	Not current smoker	No	did not receive oxygen support	No advanced airway support received	No fever	no seizure	no open wound other than trauma site	No					mild TBI	1	1	14	4	4	6	15					15
							other	fracture only	RTC	unknown	Conservative	Male	secondary	self employed	Wakiso	Rural	27	no fbc done	CT done		GCS, cranial nerve, and pupil assessment done	no admin vitals		Not current smoker	No	did not receive oxygen support	No advanced airway support received	No fever	seizure unknown	no open wound other than trauma site	No	110	130			moderate TBI	2	2	10	2	3	5	12	Pre-op	4	3	5	12	Pre-op
							normal CT	normal CT	RTC	car	Conservative	Male		formal employment	Wakiso	Urban	17	no fbc done	CT done		GCS, cranial nerve, and pupil assessment done	no admin vitals		Not current smoker	No	did not receive oxygen support	No advanced airway support received	No fever	seizure unknown	no open wound other than trauma site	No	91	150			mild TBI	1	1	14	4	4	6	15	Pre-op	4	5	6
							other	Intraventricular only	RTC	boda	Conservative	Male			Wakiso		40	fbc unknown	CT done		GCS, cranial nerve, and pupil assessment done	admin vitals unknown	other	Not current smoker	No	did not receive oxygen support	No advanced airway support received	No fever	no seizure	open wound other than trauma site	No					moderate TBI	-2	3	10	2	3	5	8					10
							normal CT	normal CT	Fall	NA	AE CT done	Male			Kampala	Urban	46	no fbc done	CT done		GCS, cranial nerve, and pupil assessment done	admin vitals done	hypertension	Not current smoker	No	did not receive oxygen support	No advanced airway support received	No fever	seizure unknown	no open wound other than trauma site	No	70	184	22		mild TBI			15	4	5	6
							CT not done	CT not done	RTC	pedestrian	AE CT pending	Male			Kampala	Urban	53	no fbc done	0	unable to pay	GCS, cranial nerve, and pupil assessment done	no admin vitals		2	No	did not receive oxygen support	No advanced airway support received	No fever	seizure unknown	no open wound other than trauma site	No	88	146			mild TBI	0	0	15	4	5	6	15	Pre-op	4	5	6	15	Pre-op
							more than 1 minor	More than 1 minor	Assault	NA	Surgical	Male			Nakaseke		33	no fbc done	CT done		GCS, cranial nerve, and pupil assessment done	admin vitals unknown	none	Not current smoker	No	did not receive oxygen support	No advanced airway support received	No fever	no seizure	open wound other than trauma site	No					mild TBI	0	1	14	4	4	6	14	preop				15	preop
							CT not done	CT not done	RTC	pedestrian	AE CT pending	Male		self employed	Wakiso	Rural	65	no fbc done	0	unable to pay	GCS, cranial nerve, and pupil assessment done	no admin vitals		Not current smoker	No	did not receive oxygen support	No advanced airway support received	No fever	seizure unknown	no open wound other than trauma site	No					mild TBI			15	4	5	6
							other	contusion only	RTC	unknown	Conservative	Male	secondary	self employed	Mukono	Urban	30	no fbc done	CT done		GCS, cranial nerve, and pupil assessment done	no admin vitals		Not current smoker	No	did not receive oxygen support	No advanced airway support received	No fever	seizure unknown	no open wound other than trauma site	No	68	135			mild TBI	-4	-4	15	4	5	6	11	Pre-op	3	2	6	11	Pre-op
10.5	255	48.5		142	3.9	99.7	other	contusion only	RTC	pedestrian	Preop but no surg	Male	university and above	formal employment	Wakiso	Urban	24	no fbc done	CT done		GCS, cranial nerve, and pupil assessment done	no admin vitals		Current smoker	More than 2 drinks/day in past 2 weeks	did not receive oxygen support	No advanced airway support received	No fever	seizure unknown	no open wound other than trauma site	No	88	110			severe TBI	3	3	6	1	2	3	9	Pre-op	2	2	5
							other	edema only	RTC	unknown	Conservative	Female			Wakiso		14	fbc unknown	CT done		GCS, cranial nerve, and pupil assessment done	admin vitals unknown	none	Not current smoker		did not receive oxygen support	No advanced airway support received	No fever	yes seizure	open wound other than trauma site	Yes					mild TBI	-1	0	15	4	5	6	14					15
							CT not done	CT not done	RTC	pedestrian	AE CT pending	Male			Wakiso	Rural	40	no fbc done	0	unable to pay	GCS, cranial nerve, and pupil assessment done	no admin vitals		Not current smoker	More than 2 drinks/day in past 2 weeks	did not receive oxygen support	No advanced airway support received	No fever	seizure unknown	no open wound other than trauma site	No	86	116			mild TBI			14	4	4	6
							CT not done	CT not done	RTC	car	AE CT pending	Male		formal employment	Kagadi	Rural	48	no fbc done	0	unable to pay	GCS, cranial nerve, and pupil assessment done	no admin vitals		Not current smoker	No	did not receive oxygen support	No advanced airway support received	No fever	seizure unknown	no open wound other than trauma site	No					mild TBI			15	4	5	6
							other	EDH only	Assault	NA	Conservative	Male			Wakiso		27	fbc unknown	CT done		GCS, cranial nerve, and pupil assessment done	admin vitals unknown	none	Not current smoker	No	did not receive oxygen support	No advanced airway support received	No fever	no seizure	open wound other than trauma site	No					mild TBI	-1	1	14	4	4	6	13					14
							SDH only	SDH only	Fall	NA	Surgical	Male			Wakiso		30	fbc unknown	CT done		GCS, cranial nerve, and pupil assessment done	admin vitals unknown	none	Not current smoker	No	did not receive oxygen support	No advanced airway support received	No fever	yes seizure	no open wound other than trauma site	No					mild TBI	0	0	15	4	5	6	15	postop				15	postop
				136	4.24	99.9	other	EDH only	RTC	pedestrian	Surgical	Male			Butabara	Rural	17	no fbc done	CT done		GCS, cranial nerve, and pupil assessment done	no admin vitals		Not current smoker	No	did not receive oxygen support	No advanced airway support received	No fever	seizure unknown	no open wound other than trauma site	No					mild TBI	2	2	13	3	4	6	15	Pre-op	4	5	6
							CT not done	CT not done	Assault	NA	AE CT pending	Male			Kawempe	Urban	27	no fbc done	0	unable to pay	GCS, cranial nerve, and pupil assessment done	no admin vitals		Not current smoker	No	did not receive oxygen support	No advanced airway support received	No fever	seizure unknown	no open wound other than trauma site	No	96	146			moderate TBI			12	3	4	5
							CT not done	CT not done	RTC	boda	Conservative	Male			Lira		31	fbc unknown	0	unable to pay	GCS, cranial nerve, and pupil assessment done	admin vitals unknown	none	Not current smoker	No	did not receive oxygen support	No advanced airway support received	No fever	no seizure	no open wound other than trauma site	No					mild TBI	0	0	15	4	5	6	15					15
							more than 1 minor	More than 1 minor	Assault	NA	Surgical	Male			Iganga		28	fbc unknown	CT done	arrived with ct	GCS, cranial nerve, and pupil assessment done	admin vitals unknown	none	2		did not receive oxygen support	No advanced airway support received	No fever	no seizure	open wound other than trauma site	No					moderate TBI	1	1	11	4	1	6	12	preop				12	preop
							other	contusion only	Fall	NA	Conservative	Male			Wakiso		12	fbc unknown	CT done		GCS, cranial nerve, and pupil assessment done	admin vitals unknown	none	Not current smoker		did not receive oxygen support	No advanced airway support received	No fever	seizure unknown	no open wound other than trauma site	Yes					moderate TBI	2	3	9	2	2	5	11					11
							other	Parenchymal only	RTC	boda	Conservative	Male			Mukono		30	no fbc done	CT done		GCS, cranial nerve, and pupil assessment done	admin vitals unknown	other	Not current smoker	No	did not receive oxygen support	No advanced airway support received	No fever	yes seizure	no open wound other than trauma site	No					mild TBI	-6	0	15	4	5	6	9					15
							other	EDH only	RTC	pedestrian	Conservative	Male			Rakai		32	fbc unknown	CT done		GCS, cranial nerve, and pupil assessment done	admin vitals unknown	none	Not current smoker	No	did not receive oxygen support	No advanced airway support received	No fever	no seizure	no open wound other than trauma site	No					mild TBI	-2	1	14	4	4	6	12					15
							other	contusion only	RTC	pedestrian	Conservative	Female		self employed	Butaleja	Rural	40	no fbc done	CT done		GCS, cranial nerve, and pupil assessment done	no admin vitals		Not current smoker	No	did not receive oxygen support	No advanced airway support received	No fever	seizure unknown	no open wound other than trauma site	No		110	22		mild TBI	0	0	15	4	5	6	15	Pre-op	4	5	6
3.89	322	38.8	12.1	143	5.22	104.5	other	Parenchymal only	Fall	NA	Conservative	Male	secondary	self employed	Mityana	Rural	27	fbc done	CT done		GCS, cranial nerve, and pupil assessment done	no admin vitals		Not current smoker	More than 2 drinks/day in past 2 weeks	did not receive oxygen support	No advanced airway support received	No fever	seizure unknown	no open wound other than trauma site	No	84	129			severe TBI	1	1	8	2	2	4	9	Pre-op	2	2	5	9	Pre-op
							other	contusion only	Assault	NA	Conservative	Male		self employed	Kampala	Urban	30	no fbc done	CT done		GCS, cranial nerve, and pupil assessment done	no admin vitals		Not current smoker		did not receive oxygen support	No advanced airway support received	No fever	seizure unknown	no open wound other than trauma site	No	96	105			mild TBI			14	4	4	6
							other	EDH only	Fall	NA	Conservative	Male			Kampala		42	no fbc done	CT done	arrived with ct	GCS, cranial nerve, and pupil assessment done	admin vitals unknown	other	Not current smoker	No	did not receive oxygen support	Had intubation or tracheostomy	No fever	no seizure	open wound other than trauma site	No					moderate TBI	1	1	10	4	1	5	11					10
							CT not done	CT not done	RTC	pedestrian	Conservative	Male	primary	unemployed	Mubende	Rural	4	no fbc done	CT done		GCS, cranial nerve, and pupil assessment done	no admin vitals		Not current smoker	No	did not receive oxygen support	No advanced airway support received	No fever	seizure unknown	no open wound other than trauma site	No					moderate TBI			9	1	2	6
							more than 1 minor	More than 1 minor	RTC	boda	Surgical	Male			Kampala		61	fbc unknown	CT done		GCS, cranial nerve, and pupil assessment done	admin vitals unknown	none	Not current smoker	More than 2 drinks/day in past 2 weeks	did not receive oxygen support	No advanced airway support received	No fever	no seizure	no open wound other than trauma site	No					mild TBI	0	0	15	4	5	6	15	postop
							CT not done	CT not done	Assault	NA	Conservative	Male			Kampala			fbc unknown	0	unable to pay	GCS, cranial nerve, and pupil assessment done	admin vitals unknown	none	2		did not receive oxygen support	No advanced airway support received	No fever	no seizure	no open wound other than trauma site	No					mild TBI	1	1	14	4	4	6	15					15
							CT not done	CT not done	RTC	pedestrian	AE CT pending	Male			Kampala	Urban	37	no fbc done	0	unable to pay	GCS, cranial nerve, and pupil assessment done	no admin vitals		Current smoker	More than 2 drinks/day in past 2 weeks	did not receive oxygen support	No advanced airway support received	No fever	seizure unknown	no open wound other than trauma site	No	110				mild TBI	-6	-6	15	4	5	6	9	Pre-op	3	2	4
18.45	142	38	12.9	146	5.23	106.5	other	EDH only	Assault	NA	Conservative	Male		self employed	Wakiso	Rural	55	fbc done	CT done		GCS, cranial nerve, and pupil assessment done	no admin vitals		Not current smoker	No	did not receive oxygen support	No advanced airway support received	No fever	yes seizure	no open wound other than trauma site	No		142			moderate TBI			12	3	3	6
							more than 1 bleed	More than 1 bleed	Fall	NA	Surgical	Male			Gomba		55	no fbc done	CT done		GCS, cranial nerve, and pupil assessment done	admin vitals unknown	none	Not current smoker	More than 2 drinks/day in past 2 weeks	did not receive oxygen support	No advanced airway support received	No fever	no seizure	no open wound other than trauma site	No					moderate TBI	2	2	12	3	4	5	14	postop				8
							SDH only	SDH only	RTC	pedestrian	Conservative	Female		self employed	Kampala	Urban	20	no fbc done	CT done		GCS, cranial nerve, and pupil assessment done	admin vitals done		Not current smoker	More than 2 drinks/day in past 2 weeks	did not receive oxygen support	No advanced airway support received	No fever	seizure unknown	no open wound other than trauma site	No	132	102	23		moderate TBI	-1	5	10	3	3	4	9	Pre-op	2	3	4	9	Pre-op
							other	EDH only	RTC	boda	Surgical	Male			Rakai		22	no fbc done	CT done		GCS, cranial nerve, and pupil assessment done	admin vitals unknown	none	Not current smoker	No	did not receive oxygen support	No advanced airway support received	No fever	no seizure	no open wound other than trauma site	No					mild TBI	0	0	15	4	5	6	15	preop				15	preop
11.7	210	39.9	12.8	139	4.14	101.3	SDH only	SDH only	Assault	NA	Surgical	Male		self employed	Wakiso	Rural	28	fbc done	CT done		GCS, cranial nerve, and pupil assessment done	admin vitals done	other	Not current smoker	No	did not receive oxygen support	No advanced airway support received	No fever	seizure unknown	no open wound other than trauma site	No	87	150	16		moderate TBI	-3	0	12	4	3	5	9	Post-op	4	1	4	10	Post-op
							CT not done	CT not done	Assault	NA	Conservative	Male	secondary	self employed	Kampala	Urban	25	no fbc done	0	unable to pay	GCS, cranial nerve, and pupil assessment done	admin vitals done		Not current smoker	No	did not receive oxygen support	No advanced airway support received	No fever	seizure unknown	no open wound other than trauma site	No	100	104	12		mild TBI	1	1	14	4	4	6	15	Pre-op	4	5	6	15	Pre-op
							other	contusion only	RTC	boda	Conservative	Male		self employed	Wakiso	Rural	27	no fbc done	CT done		GCS, cranial nerve, and pupil assessment done	no admin vitals		Not current smoker	No	did not receive oxygen support	No advanced airway support received	No fever	seizure unknown	no open wound other than trauma site	Yes	91	162			moderate TBI	1	1	11	3	3	5	12	Pre-op	4	3	5
10.05	185	31.6	10.9				other	edema only	Assault	NA	Conservative	Male		self employed	Wakiso	Rural	20	fbc done	CT done		GCS, cranial nerve, and pupil assessment done	no admin vitals		Not current smoker	More than 2 drinks/day in past 2 weeks	did not receive oxygen support	Had intubation or tracheostomy	No fever	yes seizure	no open wound other than trauma site	No	125	113			moderate TBI	-1	3	9	1	3	5	8	Pre-op	1	2	5	12	Pre-op
							more than 1 minor	More than 1 minor	RTC	pedestrian	Conservative	Female			Mpigi		4	fbc unknown	CT done		GCS, cranial nerve, and pupil assessment done	admin vitals unknown	none	Not current smoker		did not receive oxygen support	No advanced airway support received	No fever	seizure unknown	open wound other than trauma site	Yes					moderate TBI	0	0	11	4	2	5	11					11
							other	Subarachnoid only	Assault	NA	Surgical	Male		self employed	Wakiso	Rural	31	no fbc done	CT done		GCS, cranial nerve, and pupil assessment done	no admin vitals		Not current smoker	More than 2 drinks/day in past 2 weeks	did not receive oxygen support	No advanced airway support received	No fever	seizure unknown	no open wound other than trauma site	No	68	122			mild TBI	0	1	14	4	5	5	14	Pre-op	4	5	5	15	Post-op
							more than 1 minor	More than 1 minor	Assault	NA	Conservative	Male					30	fbc unknown	CT done		GCS, cranial nerve, and pupil assessment done	admin vitals unknown	other	Not current smoker	No	did not receive oxygen support	No advanced airway support received	No fever	yes seizure	open wound other than trauma site	No					severe TBI	5	6	5	1	1	3	10					10
							CT not done	CT not done	RTC	boda	AE CT pending	Male	secondary	self employed	Wakiso	Rural	18	no fbc done	0	unable to pay	GCS, cranial nerve, and pupil assessment done	admin vitals done		Not current smoker	More than 2 drinks/day in past 2 weeks	did not receive oxygen support	No advanced airway support received	No fever	seizure unknown	no open wound other than trauma site	No	76	124	18		mild TBI	0	0	15	4	5	6	15	Pre-op	4	5	6
							other	contusion only	Assault	NA	Preop but no surg	Male		self employed	Kampala	Urban	25	no fbc done	CT done		GCS, cranial nerve, and pupil assessment done	no admin vitals		2		did not receive oxygen support	No advanced airway support received	No fever	seizure unknown	no open wound other than trauma site	No					mild TBI	0	0	15	4	5	6	15	Pre-op	4	5	6
8.25	433	40.7	13.3				other	EDH only	RTC	boda	Surgical	Male	secondary	self employed	Kampala	Urban	40	fbc done	CT done		GCS, cranial nerve, and pupil assessment done	no admin vitals		Current smoker	More than 2 drinks/day in past 2 weeks	did not receive oxygen support	No advanced airway support received	No fever	seizure unknown	no open wound other than trauma site	No					moderate TBI	3	3	12	3	4	5	15	Pre-op	4	5	6	15	Post-op
5.99	271	46.9	16.1				SDH only	SDH only	Assault	NA	Surgical	Male		self employed	Jinja	Rural	24	fbc done	CT done		GCS, cranial nerve, and pupil assessment done	admin vitals done		Not current smoker	No	did not receive oxygen support	No advanced airway support received	No fever	seizure unknown	no open wound other than trauma site	No	70	110	20		mild TBI	0	2	13	4	3	6	13	Pre-op	4	3	6	12	Pre-op
							more than 1 minor	More than 1 minor			Conservative	Male			Lira		35	fbc unknown	CT done		GCS, cranial nerve, and pupil assessment done	admin vitals unknown	none	Not current smoker	No	did not receive oxygen support	No advanced airway support received		no seizure	no open wound other than trauma site	No					mild TBI	0	0	15	4	5	6	15					15
							CT not done	CT not done	RTC	unknown	AE CT pending	Male		formal employment	Kampala	Urban	28	no fbc done	0	unable to pay	GCS, cranial nerve, and pupil assessment done	no admin vitals		2	No	did not receive oxygen support	No advanced airway support received	No fever	seizure unknown	no open wound other than trauma site	No	81	154			mild TBI	1	1	14	4	4	6	15	Pre-op	4	5	6
							CT not done	CT not done	RTC	pedestrian	AE CT pending	Female		self employed	Wakiso	Rural	55	no fbc done	0	unable to pay	GCS, cranial nerve, and pupil assessment done	no admin vitals		Not current smoker	No	did not receive oxygen support	No advanced airway support received	No fever	seizure unknown	no open wound other than trauma site	No					mild TBI			15	4	5	6
							other	fracture only	RTC	boda	Conservative	Male			Mbale		26	fbc unknown	CT done	arrived with ct	GCS, cranial nerve, and pupil assessment done	admin vitals unknown	none	Not current smoker	No	did not receive oxygen support	No advanced airway support received	No fever	no seizure	open wound other than trauma site	No					mild TBI	0	0	15	4	5	6	15					15
							more than 1 minor	More than 1 minor	RTC	pedestrian	Conservative	Male			Kampala		32	no fbc done	CT done		GCS, cranial nerve, and pupil assessment done	admin vitals unknown	other	Not current smoker	No	did not receive oxygen support	No advanced airway support received	No fever	no seizure	open wound other than trauma site	No					mild TBI	0	0	15	4	5	6	15
							SDH only	SDH only	RTC	boda	Surgical	Male			Lira		30	fbc unknown	CT done	arrived with ct	GCS, cranial nerve, and pupil assessment done	admin vitals unknown	none	Not current smoker	No	did not receive oxygen support	No advanced airway support received	No fever	no seizure	no open wound other than trauma site	No					mild TBI	0	0	15	4	5	6	15					15
							CT not done	CT not done	Assault	NA	AE CT pending	Male		self employed	Kampala	Urban	25	no fbc done	0	unable to pay	GCS, cranial nerve, and pupil assessment done	no admin vitals		Not current smoker	More than 2 drinks/day in past 2 weeks	did not receive oxygen support	No advanced airway support received	No fever	seizure unknown	no open wound other than trauma site	No					mild TBI	0	0	15	4	5	6	15	Pre-op	4	5	6
							SDH only	SDH only	RTC	unknown	Surgical	Male			Kampala		61	fbc unknown	CT done		GCS, cranial nerve, and pupil assessment done	admin vitals unknown	none	Not current smoker	No	did not receive oxygen support	No advanced airway support received	No fever	no seizure	no open wound other than trauma site	No					mild TBI	0	0	15	4	5	6	15	preop				15	preop
5.95	350	37.6	11.8	136	4.06	97.9	other	Parenchymal only	RTC	boda	Surgical	Male	secondary	unemployed	Masaka	Rural	24	fbc done	CT done	arrived with ct	GCS, cranial nerve, and pupil assessment done	no admin vitals	none	Not current smoker	More than 2 drinks/day in past 2 weeks	did not receive oxygen support	No advanced airway support received	No fever	no seizure	open wound other than trauma site	No		125			moderate TBI	2	2	11	4	2	5	13	preop				13	preop
12.9	223	26	8.5	137	3.53	98.2	other	Parenchymal only	RTC	unknown	Conservative	Male			Mpigi	Rural	32	fbc done	CT done		GCS, cranial nerve, and pupil assessment done	admin vitals done		Not current smoker	No	did not receive oxygen support	No advanced airway support received	No fever	seizure unknown	no open wound other than trauma site	No	74	99	16		severe TBI	3	6	5	1	1	3	8	Pre-op	3	1	4	9	Pre-op
							CT not done	CT not done	RTC	pedestrian	AE CT pending	Male		self employed	Kampala	Urban	13	no fbc done	0	unable to pay	GCS, cranial nerve, and pupil assessment done	no admin vitals		Not current smoker	No	did not receive oxygen support	No advanced airway support received	No fever	seizure unknown	no open wound other than trauma site	No	76	115			mild TBI	0	0	15	4	5	6	15	Pre-op	4	5	6
							CT not done	CT not done	Assault	NA	AE CT pending	Male		formal employment	Wakiso	Rural	38	no fbc done	0	unable to pay	GCS, cranial nerve, and pupil assessment done	no admin vitals		Not current smoker	No	did not receive oxygen support	No advanced airway support received	No fever	seizure unknown	no open wound other than trauma site	No	83	150			moderate TBI	2	2	12	3	3	5	14	Pre-op	4	5	5
							other	contusion only	Assault	NA	Conservative	Female			Wakiso	Rural	39	no fbc done	CT done		GCS, cranial nerve, and pupil assessment done	no admin vitals		Not current smoker		did not receive oxygen support	No advanced airway support received	No fever	seizure unknown		No					mild TBI	0	0	15	4	5	6	15	Pre-op
							other	contusion only	RTC	pedestrian	Conservative	Male	none		Kabalore	Rural	1	no fbc done	CT done		GCS, cranial nerve, and pupil assessment done	no admin vitals		Not current smoker	No	did not receive oxygen support	No advanced airway support received	No fever	seizure unknown	no open wound other than trauma site	No	164		28		moderate TBI	-3	-3	12	3	4	5	9	Pre-op	2	2	5
							CT not done	CT not done	Assault	NA	AE CT pending	Male	none	unemployed	Kampala	Urban	20	no fbc done	0	unable to pay	GCS, cranial nerve, and pupil assessment done	no admin vitals		Not current smoker		did not receive oxygen support	No advanced airway support received	No fever	seizure unknown	no open wound other than trauma site	No					moderate TBI	2	2	12	4	2	6	14	Pre-op	4	2	6
							CT not done	CT not done	RTC	pedestrian	Surgical	Male	primary	unemployed	Iganga	Rural	4	no fbc done	0	arrived with ct	GCS, cranial nerve, and pupil assessment done	no admin vitals		Not current smoker	No	did not receive oxygen support	No advanced airway support received	No fever	seizure unknown	no open wound other than trauma site	No	98				mild TBI	0	0	15	4	5	6	15	Pre-op	4	5	6
							CT not done	CT not done	RTC	pedestrian	Conservative	Male	secondary	unemployed	Kampala	Urban	16	no fbc done	0	arrived with ct	GCS, cranial nerve, and pupil assessment done	no admin vitals		Not current smoker	No	did not receive oxygen support	No advanced airway support received	No fever	seizure unknown	no open wound other than trauma site	No					mild TBI	1	1	14	3	5	6	15	Pre-op	4	5	6
							more than 1 minor	More than 1 minor	Assault	NA	Surgical	Male			Iganga		30	fbc unknown	CT done	arrived with ct	GCS, cranial nerve, and pupil assessment done	admin vitals unknown	none	Not current smoker	No	did not receive oxygen support	No advanced airway support received	No fever	no seizure	no open wound other than trauma site	No					mild TBI	0	0	15	4	5	6	15	preop				15	preop
							other	EDH only	RTC	pedestrian	Surgical	Male			Soroti		27	fbc unknown	CT done		GCS, cranial nerve, and pupil assessment done	admin vitals unknown	none	2		did not receive oxygen support	No advanced airway support received	No fever	no seizure	no open wound other than trauma site	No					mild TBI			14	4	4	6
							other	contusion only	Fall	NA	Conservative	Male		self employed	Kampala	Urban	58	no fbc done	CT done		GCS, cranial nerve, and pupil assessment done	no admin vitals		Not current smoker	More than 2 drinks/day in past 2 weeks	did not receive oxygen support	No advanced airway support received	No fever	seizure unknown	no open wound other than trauma site	No					mild TBI			15	4	5	6
							normal CT	normal CT	RTC	pedestrian	Conservative	Male	primary	unemployed	Wakiso	Rural	13	no fbc done	CT done		GCS, cranial nerve, and pupil assessment done	no admin vitals		Not current smoker	No	received oxygen support	Had intubation or tracheostomy	No fever	seizure unknown	no open wound other than trauma site	No	56	155			severe TBI	5	6	7	2	1	4	12	Pre-op	4	2	6	13	Pre-op
5.18	330	36.1	11.3				more than 1 minor	More than 1 minor	Assault	NA	Conservative	Male	secondary	unemployed	Tororo	Rural	14	fbc done	CT done		GCS, cranial nerve, and pupil assessment done	no admin vitals	other	Not current smoker	No	did not receive oxygen support	No advanced airway support received	No fever	seizure unknown	no open wound other than trauma site	No	84				mild TBI	0	0	15	4	5	6	15	Pre-op	4	5	6	15	Pre-op
							more than 1 minor	More than 1 minor	Assault	NA	Surgical	Male			Buyende		9	no fbc done	CT done		GCS, cranial nerve, and pupil assessment done	admin vitals unknown	none	Not current smoker	No	did not receive oxygen support	No advanced airway support received	No fever	no seizure	open wound other than trauma site	No					mild TBI	1	1	14	4	4	6	15	postop				15	postop
							other	fracture only	RTC	unknown	Preop but no surg	Male		formal employment	Nakaseke	Rural	20	no fbc done	CT done		GCS, cranial nerve, and pupil assessment done	no admin vitals		Not current smoker	No	did not receive oxygen support	No advanced airway support received	No fever	seizure unknown	no open wound other than trauma site	No	100	120			mild TBI	-2	-2	15	4	5	6	13	Pre-op	4	5	6
							SDH only	SDH only	RTC	boda	Surgical	Male			Nakasongola		72	fbc unknown	CT done		GCS, cranial nerve, and pupil assessment done	admin vitals unknown	hypertension	Not current smoker	No	did not receive oxygen support	No advanced airway support received	No fever	no seizure	no open wound other than trauma site	No					moderate TBI	1	5	9	3	1	5	10	preop				10	preop
							other	contusion only	Assault	NA	Conservative	Female			Wakiso	Rural	39	no fbc done	CT done		GCS, cranial nerve, and pupil assessment done	no admin vitals		2		did not receive oxygen support	No advanced airway support received	No fever	seizure unknown		No					mild TBI	0	0	15	4	5	6	15	Pre-op	4	5	6
							other	EDH only	Fall	NA	Conservative	Male			Kampala		42	fbc unknown	CT done	arrived with ct	GCS, cranial nerve, and pupil assessment done	admin vitals unknown	other	Not current smoker	No	did not receive oxygen support	Had intubation or tracheostomy	No fever	no seizure	open wound other than trauma site	No					moderate TBI	1	0	10	4	1	5	11					10
							other	edema only	RTC	pedestrian	Conservative	Female	secondary	formal employment	Kampala	Urban	22	no fbc done	CT done		GCS, cranial nerve, and pupil assessment done	no admin vitals		Not current smoker	No	did not receive oxygen support	No advanced airway support received	No fever	seizure unknown	no open wound other than trauma site	No	75	123			severe TBI	6	6	8	1	2	5	14	Pre-op	4	4	6
							CT not done	CT not done	RTC	pedestrian	AE CT pending	Female	none		Wakiso	Urban	2	no fbc done	0	unable to pay	GCS, cranial nerve, and pupil assessment done	no admin vitals		Not current smoker	No	did not receive oxygen support	No advanced airway support received	No fever	seizure unknown	no open wound other than trauma site	No	92	136			mild TBI	1	1	14	4	5	5	15	Pre-op	4	5	6
4.68	191	40.1	13.2	144	4.39	108.6	CT not done	CT not done	RTC	pedestrian	AE CT done	Male	primary	unemployed	Wakiso	Rural	12	fbc done	CT done		GCS, cranial nerve, and pupil assessment done	no admin vitals		Not current smoker	No	did not receive oxygen support	No advanced airway support received	No fever	seizure unknown	no open wound other than trauma site	No					mild TBI			15	4	5	6
							other	contusion only	RTC	pedestrian	AE CT done	Male	primary	unemployed	Kampala	Urban	5	no fbc done	CT done		GCS, cranial nerve, and pupil assessment done	no admin vitals		Not current smoker	No	did not receive oxygen support	No advanced airway support received	No fever	seizure unknown	no open wound other than trauma site	No					severe TBI	7	7	7	2	2	3	14	Pre-op	4	4	6
							normal CT	normal CT	RTC	pedestrian	AE CT done	Female		formal employment	Mukono	Rural	34	no fbc done	CT done		GCS, cranial nerve, and pupil assessment done	no admin vitals	other	Not current smoker	More than 2 drinks/day in past 2 weeks	did not receive oxygen support	No advanced airway support received	No fever	seizure unknown	no open wound other than trauma site	No	94	125			mild TBI	0	0	15	4	5	6	15	Pre-op	4	5	6
							normal CT	normal CT	Assault	NA	AE CT done	Female	secondary	formal employment	Kampala	Urban	37	no fbc done	CT done		GCS, cranial nerve, and pupil assessment done	no admin vitals	other	Not current smoker	No	did not receive oxygen support	No advanced airway support received	No fever	seizure unknown	no open wound other than trauma site	No	76	117			mild TBI	0	0	15	4	5	6	15	Pre-op	4	5	6
							other	EDH only	RTC	pedestrian	Surgical	Male	primary	self employed	Kampala	Urban	40	no fbc done	CT done		GCS, cranial nerve, and pupil assessment done	no admin vitals		Current smoker	More than 2 drinks/day in past 2 weeks	received oxygen support	No advanced airway support received	No fever	seizure unknown	no open wound other than trauma site	No	97	117			severe TBI	2	7	7	2	2	3	9	Pre-op	2	2	5	10	Pre-op
							more than 1 minor	More than 1 minor	Assault	NA	Surgical	Male			Luuka		26	fbc unknown	CT done		GCS, cranial nerve, and pupil assessment done	admin vitals unknown	none	Not current smoker	No	did not receive oxygen support	No advanced airway support received	No fever	no seizure	open wound other than trauma site	No					mild TBI	0	0	15	4	5	6	15	preop				15	preop
							normal CT	normal CT	Assault	NA	AE CT done	Male			Wakiso	Rural	20	no fbc done	CT done		GCS, cranial nerve, and pupil assessment done	admin vitals done		Not current smoker	No	did not receive oxygen support	No advanced airway support received	No fever	seizure unknown	no open wound other than trauma site	No	90	108	20		mild TBI	0	0	15	4	5	6	15	Pre-op	4	5	6
							other	Parenchymal only	RTC	unknown	Conservative	Male			Wakiso	Rural	29	no fbc done	CT done		GCS, cranial nerve, and pupil assessment done	no admin vitals		Not current smoker	More than 2 drinks/day in past 2 weeks	did not receive oxygen support	No advanced airway support received	No fever	seizure unknown	no open wound other than trauma site	No	54	92			mild TBI	-1	-1	15	4	5	6	14	Pre-op	4	4	6	14	Pre-op
							other	fracture only	Fall	NA	Conservative	Male			Hoima		50	no fbc done	CT done		GCS, cranial nerve, and pupil assessment done	admin vitals unknown	other	Not current smoker	More than 2 drinks/day in past 2 weeks	did not receive oxygen support	Had intubation or tracheostomy	No fever	no seizure	open wound other than trauma site	No					severe TBI	6	6	4	1	1	2	10
							CT not done	CT not done	RTC	pedestrian	AE CT pending	Male	secondary	formal employment	Wakiso	Urban	26	no fbc done	0	unable to pay	GCS, cranial nerve, and pupil assessment done	no admin vitals		Not current smoker	More than 2 drinks/day in past 2 weeks	did not receive oxygen support	No advanced airway support received	No fever	seizure unknown	no open wound other than trauma site	No		104			mild TBI	0	0	15	4	5	6	15	Pre-op	4	5	6
							other	Intraventricular only	Assault	NA	Conservative	Male	secondary		Wakiso	Rural	20	no fbc done	CT done		GCS, cranial nerve, and pupil assessment done	admin vitals done	other	Not current smoker	More than 2 drinks/day in past 2 weeks	did not receive oxygen support	No advanced airway support received	No fever	seizure unknown	no open wound other than trauma site	No	94	144	16		mild TBI	0	0	15	4	5	6	15	Pre-op	4	5	6
							CT not done	CT not done	RTC	pedestrian	AE CT pending	Male	primary	unemployed	Kayunga	Rural	6	no fbc done	0	unable to pay	GCS, cranial nerve, and pupil assessment done	admin vitals done		Not current smoker	No	did not receive oxygen support	No advanced airway support received	No fever	yes seizure	no open wound other than trauma site	No	62	100	24		moderate TBI	-1	-1	12	4	3	5	11	Pre-op	4	1	6
							more than 1 minor	More than 1 minor	Assault	NA	Conservative	Male	university and above	self employed	Mpigi	Rural	40	no fbc done	CT done		GCS, cranial nerve, and pupil assessment done	no admin vitals	other	Not current smoker	More than 2 drinks/day in past 2 weeks	did not receive oxygen support	Had intubation or tracheostomy	No fever	seizure unknown	no open wound other than trauma site	No	97	147			moderate TBI	2	5	9	2	2	5	11	Pre-op	4	2	5	14	Pre-op
							normal CT	normal CT	Assault	NA	Conservative	Male			Mayuge	Rural	25	no fbc done	CT done		GCS, cranial nerve, and pupil assessment done	no admin vitals		Not current smoker	No	did not receive oxygen support	No advanced airway support received	No fever	seizure unknown	no open wound other than trauma site	No	54	129			moderate TBI	3	3	12	4	2	6	15	Pre-op	4	5	6	15	Pre-op
							CT not done	CT not done	Fall	NA	AE CT done	Female	none	self employed	Kyadondo	Rural	75	no fbc done	CT done		GCS, cranial nerve, and pupil assessment done	no admin vitals	other	Not current smoker	No	did not receive oxygen support	No advanced airway support received	No fever	yes seizure	no open wound other than trauma site	No		140			severe TBI	2	2	7	2	1	4	9	Pre-op	3	1	5
							CT not done	CT not done	RTC	pedestrian	AE CT pending	Male	primary	self employed	Wakiso	Rural	27	no fbc done	0	unable to pay	GCS, cranial nerve, and pupil assessment done	no admin vitals		Not current smoker	No	did not receive oxygen support	No advanced airway support received	No fever	seizure unknown	no open wound other than trauma site	No					mild TBI			14	4	4	6
							CT not done	CT not done	Assault	NA	Conservative	Male			Butambala		25	fbc unknown	0	unable to pay	GCS, cranial nerve, and pupil assessment done	admin vitals unknown	none	Not current smoker	No	did not receive oxygen support	No advanced airway support received	No fever	no seizure	no open wound other than trauma site	No					mild TBI	1	1	14	4	4	6	15					15
							other	Parenchymal only	RTC	unknown	Conservative	Male			Mayuge		11	fbc unknown		arrived with ct	GCS, cranial nerve, and pupil assessment done	admin vitals unknown	lung disease	Not current smoker		did not receive oxygen support	No advanced airway support received	No fever	seizure unknown	no open wound other than trauma site	Yes					severe TBI	2	3	8	2	1	5	10					10
				143	4.82	105.2	normal CT	normal CT	RTC	boda	Conservative	Male		self employed	Kyadondo	Rural	23	no fbc done	CT done		GCS, cranial nerve, and pupil assessment done	admin vitals done		Not current smoker	More than 2 drinks/day in past 2 weeks	received oxygen support	No advanced airway support received	No fever	seizure unknown	no open wound other than trauma site	No	84	147	17		severe TBI	2	7	8	1	2	5	10	Pre-op	2	2	6	15	Pre-op
							CT not done	CT not done	RTC	unknown	AE CT pending	Male		formal employment	Kampala	Urban	22	no fbc done	0	unable to pay	GCS, cranial nerve, and pupil assessment done	no admin vitals		Not current smoker	No	did not receive oxygen support	No advanced airway support received	No fever	seizure unknown	no open wound other than trauma site	No					mild TBI	1	1	14	4	4	6	15	Pre-op	4	5	6
							CT not done	CT not done	RTC	pedestrian	AE CT pending	Male		formal employment	Wakiso	Rural	36	no fbc done	0	unable to pay	GCS, cranial nerve, and pupil assessment done	no admin vitals		Not current smoker	More than 2 drinks/day in past 2 weeks	did not receive oxygen support	No advanced airway support received	No fever	seizure unknown	no open wound other than trauma site	No			18		moderate TBI	2	2	12	3	3	6	14	Pre-op	4	4	6
							CT not done	CT not done	RTC	unknown	AE CT pending	Female	primary	unemployed	Masaka	Rural	7	no fbc done	0	unable to pay	GCS, cranial nerve, and pupil assessment done	no admin vitals	other	Not current smoker	No	did not receive oxygen support	No advanced airway support received	No fever	seizure unknown	no open wound other than trauma site	No					mild TBI	0	0	15	4	5	6	15	Pre-op	4	5	6
							CT not done	CT not done	RTC	boda	AE CT pending	Male		self employed	Buikwe	Rural	23	no fbc done	0	unable to pay	GCS, cranial nerve, and pupil assessment done	no admin vitals		Not current smoker	No	did not receive oxygen support	No advanced airway support received	No fever	seizure unknown	no open wound other than trauma site	No					mild TBI	0	0	15	4	5	6	15	Pre-op	4	5	6
14.99	172	43.4	15.4	140	3.95	99.6	more than 1 minor	More than 1 minor	RTC	boda	Conservative	Male	secondary	self employed	Wakiso	Rural	35	fbc done	CT done		GCS, cranial nerve, and pupil assessment done	admin vitals done	other	Not current smoker	No	did not receive oxygen support	Had intubation or tracheostomy	No fever	seizure unknown	no open wound other than trauma site	No	68	139	30		moderate TBI	-2	4	10	2	3	5	8	Pre-op	2	1	5	7	Pre-op
							SDH only	SDH only	RTC	boda	Surgical	Male			Fort portal		22	fbc unknown	CT done		GCS, cranial nerve, and pupil assessment done	admin vitals unknown	none	Not current smoker	No	did not receive oxygen support	No advanced airway support received	No fever	no seizure	no open wound other than trauma site	No					mild TBI	0	0	15	4	5	6	15	postop				15	postop
							other	contusion only	RTC	pedestrian	Conservative	Male	university and above	formal employment	Masindi	Rural	53	no fbc done	CT done		GCS, cranial nerve, and pupil assessment done	no admin vitals		Not current smoker	More than 2 drinks/day in past 2 weeks	did not receive oxygen support	No advanced airway support received	No fever	seizure unknown	no open wound other than trauma site	No	78	123			moderate TBI	3	3	11	3	3	5	14	Pre-op	4	4	6
13.66	668	27.6	8.6				more than 1 bleed	More than 1 bleed	Fall	NA	Surgical	Male	primary	unemployed	Hoima	Rural	13	fbc done	CT done		GCS, cranial nerve, and pupil assessment done	no admin vitals	other	Not current smoker	No	did not receive oxygen support	Had intubation or tracheostomy	Yes fever	yes seizure	no open wound other than trauma site	Yes					mild TBI	2	2	13	4	4	5	15	Pre-op	4	5	6
							CT not done	CT not done	RTC	unknown	AE CT pending	Male			Kamuli	Rural	34	no fbc done	0	unable to pay	GCS, cranial nerve, and pupil assessment done	no admin vitals		Not current smoker		did not receive oxygen support	No advanced airway support received	No fever	seizure unknown	no open wound other than trauma site	No					mild TBI			13	4	3	6
							CT not done	CT not done	RTC	pedestrian	Conservative	Male			Kampala		14	fbc unknown		unable to pay	GCS, cranial nerve, and pupil assessment done	admin vitals unknown	other	Not current smoker		did not receive oxygen support	No advanced airway support received	No fever	seizure unknown	no open wound other than trauma site	Yes					mild TBI			15	4	5	6
							CT not done	CT not done	RTC	unknown	AE CT pending	Male		formal employment	Kampala	Urban	37	no fbc done	0	unable to pay	GCS, cranial nerve, and pupil assessment done	no admin vitals		2	No	did not receive oxygen support	No advanced airway support received	No fever	seizure unknown	no open wound other than trauma site	No	74	118			mild TBI	0	0	15	4	5	6	15	Pre-op	4	5	6
10.85	397	34.7	9.7	136	4.8	99	other	Parenchymal only	Fall	NA	Conservative	Female	secondary		Wakiso	Rural	86	fbc done	CT done		GCS, cranial nerve, and pupil assessment done	no admin vitals		Not current smoker	No	received oxygen support	Had intubation or tracheostomy	Yes fever	yes seizure	no open wound other than trauma site	No	70	120			moderate TBI	0	1	10	4	1	5	10	Pre-op	4	1	5	10	Pre-op
							other	contusion only	RTC	pedestrian	Conservative	Male	secondary	formal employment	Wakiso	Rural	25	no fbc done	CT done		GCS, cranial nerve, and pupil assessment done	admin vitals done		Not current smoker	No	did not receive oxygen support	No advanced airway support received	No fever	seizure unknown	no open wound other than trauma site	No	66	130	20		mild TBI	1	2	13	3	4	6	14	Pre-op	4	4	6	15	Pre-op
							other	EDH only	RTC	pedestrian	Surgical	Female			Wakiso		6	fbc unknown	CT done	arrived with ct	GCS, cranial nerve, and pupil assessment done	admin vitals unknown	other	Not current smoker	No	did not receive oxygen support	No advanced airway support received	No fever	no seizure	open wound other than trauma site	No					mild TBI	0	0	15	4	5	6	15	postop				15	postop
							CT not done	CT not done	RTC	pedestrian	AE CT pending	Male			Kabalore	Urban	60	no fbc done	0	unable to pay	GCS, cranial nerve, and pupil assessment done	no admin vitals		Not current smoker	No	did not receive oxygen support	No advanced airway support received	No fever	seizure unknown	no open wound other than trauma site	No	86	131			moderate TBI			10	3	2	5
							other	contusion only			AE CT done	Female	secondary	unemployed	Buikwe	Rural	22	no fbc done	CT done		0	no admin vitals	other	Not current smoker	No	did not receive oxygen support	No advanced airway support received	No fever	seizure unknown	no open wound other than trauma site	No					mild TBI
							other	EDH only	RTC	boda	Conservative	Female			Kampala		40	fbc unknown	CT done		GCS, cranial nerve, and pupil assessment done	admin vitals unknown	none	Not current smoker	No	did not receive oxygen support	No advanced airway support received	No fever	no seizure	open wound other than trauma site	No					mild TBI	0	0	15	4	5	6	15					15
							normal CT	normal CT	Fall	NA	AE CT done	Male	secondary	formal employment	Kampala	Urban	25	no fbc done	CT done		GCS, cranial nerve, and pupil assessment done	no admin vitals		Not current smoker	More than 2 drinks/day in past 2 weeks	did not receive oxygen support	No advanced airway support received	No fever	seizure unknown	no open wound other than trauma site	No		137			severe TBI	6	7	8	2	2	4	14	Pre-op	4	4	6	15	Pre-op
7.34	422	43	13.8	135	4.15	90.6	other	EDH only	RTC	pedestrian	Conservative	Male	university and above	formal employment	Kampala	Urban	38	fbc done	CT done		GCS, cranial nerve, and pupil assessment done	no admin vitals	other	Not current smoker	More than 2 drinks/day in past 2 weeks	did not receive oxygen support	No advanced airway support received	No fever	seizure unknown	no open wound other than trauma site	No		129			mild TBI	-1	-1	15	4	5	6	14	Pre-op	4	4	6
							normal CT	normal CT	RTC	boda	AE CT done	Male	secondary	self employed	Wakiso	Rural	30	no fbc done	CT done		GCS, cranial nerve, and pupil assessment done	no admin vitals		Not current smoker	No	did not receive oxygen support	No advanced airway support received	No fever	seizure unknown	no open wound other than trauma site	No					mild TBI	0	0	15	4	5	6	15	Pre-op	4	5	6
							other	Parenchymal only	RTC	boda	Conservative	Male	none	self employed	Kyegegwa	Rural	30	no fbc done	CT done		GCS, cranial nerve, and pupil assessment done	no admin vitals		Not current smoker	More than 2 drinks/day in past 2 weeks	did not receive oxygen support	No advanced airway support received	No fever	seizure unknown		No	83	141			moderate TBI	0	0	9	1	3	5	9	Pre-op	1	3	5
5.55	216	39.9	12.6	136	3.55	98	SDH only	SDH only	Fall	NA	Conservative	Female	secondary	self employed	Kampala	Urban	63	fbc done	CT done		GCS, cranial nerve, and pupil assessment done	admin vitals done		Not current smoker	No	did not receive oxygen support	No advanced airway support received	No fever	seizure unknown	no open wound other than trauma site	No	78	120	20		moderate TBI	3	3	12	2	4	6	15	Pre-op	4	5	6	15	Pre-op
							other	contusion only	RTC	pedestrian	Conservative	Female	primary	unemployed	Jinja	Rural	5	no fbc done	CT done		GCS, cranial nerve, and pupil assessment done	admin vitals done		Not current smoker	No	did not receive oxygen support	No advanced airway support received	No fever	yes seizure	no open wound other than trauma site	No	106	87	20		moderate TBI	-1	3	12	3	4	5	11	Pre-op	2	3	6	15	Pre-op
							CT not done	CT not done	RTC	pedestrian	AE CT pending	Male	university and above	self employed	Wakiso	Rural	30	no fbc done	0	unable to pay	GCS, cranial nerve, and pupil assessment done	admin vitals done		Not current smoker	No	did not receive oxygen support	No advanced airway support received	No fever	seizure unknown	no open wound other than trauma site	No	104	130	24		severe TBI	6	6	8	2	2	4	14	Pre-op	4	4	6
							other	EDH only	RTC	pedestrian	Conservative	Male	none		Mukono	Rural	28	no fbc done	CT done		GCS, cranial nerve, and pupil assessment done	admin vitals done		Not current smoker	No	received oxygen support	Had intubation or tracheostomy	No fever	seizure unknown	no open wound other than trauma site	No	113	93	24		severe TBI	6	6	8	1	1	6	14	Pre-op	4	4	6
							normal CT	normal CT	Assault	NA	AE CT done	Female		self employed	Wakiso	Rural	46	no fbc done	CT done		GCS, cranial nerve, and pupil assessment done	no admin vitals		Not current smoker	More than 2 drinks/day in past 2 weeks	did not receive oxygen support	No advanced airway support received	No fever	seizure unknown	no open wound other than trauma site	No	85	131			mild TBI	-2	1	14	4	4	6	12	Pre-op	4	2	6	11	Pre-op
25.4	224	42.1	14				normal CT	normal CT	RTC	car	Conservative	Male		formal employment	Wakiso	Rural	26	fbc done	CT done		GCS, cranial nerve, and pupil assessment done	no admin vitals		Not current smoker	No	did not receive oxygen support	No advanced airway support received	No fever	seizure unknown	no open wound other than trauma site	No	76	87			mild TBI			15	4	5	6
				152	4.05	107.6	other	contusion only	RTC	pedestrian	Conservative	Male	primary	unemployed	Mityana	Rural	15	no fbc done	CT done		GCS, cranial nerve, and pupil assessment done	no admin vitals		Not current smoker	No	did not receive oxygen support	No advanced airway support received	No fever	seizure unknown	no open wound other than trauma site	No	84				moderate TBI	1	2	10	3	3	4	11	Pre-op	4	2	5	11	Pre-op
							normal CT	normal CT	Fall	NA	AE CT done	Female	primary	unemployed	Kampala	Urban	6	no fbc done	CT done		GCS, cranial nerve, and pupil assessment done	admin vitals done		Not current smoker	No	received oxygen support	No advanced airway support received	No fever	yes seizure	no open wound other than trauma site	No	118	87	24		severe TBI	8	8	6	1	1	4	14	Pre-op	4	4	6	14	Pre-op
							other	fracture only	RTC	unknown	AE CT done	Male			Kampala	Urban	54	no fbc done	CT done		GCS, cranial nerve, and pupil assessment done	no admin vitals		Not current smoker	No	did not receive oxygen support	No advanced airway support received	No fever	seizure unknown	no open wound other than trauma site	No					mild TBI	0	0	15	4	5	6	15	Pre-op	4	5	6	15
							CT not done	CT not done	RTC	boda	Conservative	Male		self employed	Kyenjojo	Rural	35	no fbc done	0	unable to pay	GCS, cranial nerve, and pupil assessment done	no admin vitals		Not current smoker	No	did not receive oxygen support	No advanced airway support received	No fever	seizure unknown	no open wound other than trauma site	No					mild TBI			15	4	5	6
							normal CT	normal CT	RTC	unknown	Conservative	Male			Wakiso	Urban	21	no fbc done	CT done		GCS, cranial nerve, and pupil assessment done	no admin vitals		Not current smoker	More than 2 drinks/day in past 2 weeks	did not receive oxygen support	No advanced airway support received	No fever	seizure unknown	no open wound other than trauma site	No	96	106			moderate TBI	3	3	12	3	4	5	15	Pre-op	4	5	6
8.88	222	33.4	10.9				CT not done	CT not done	RTC	boda	AE CT pending	Male			Mityana	Rural	35	fbc done	0	unable to pay	GCS, cranial nerve, and pupil assessment done	no admin vitals		Not current smoker	No	did not receive oxygen support	Had intubation or tracheostomy	No fever	seizure unknown	no open wound other than trauma site	No					severe TBI			7	1	2	4
							other	fracture only	RTC	boda	AE CT done	Male		self employed	Wakiso	Rural	24	no fbc done	CT done		GCS, cranial nerve, and pupil assessment done	no admin vitals		Not current smoker	No	did not receive oxygen support	No advanced airway support received	No fever	seizure unknown	no open wound other than trauma site	No		133			mild TBI			15	4	5	6
							SDH only	SDH only	RTC	boda	Surgical	Male			Arua		59	fbc unknown	CT done		GCS, cranial nerve, and pupil assessment done	admin vitals unknown	heart disease	2		did not receive oxygen support	No advanced airway support received	No fever	no seizure	no open wound other than trauma site	No					severe TBI	7	7	8	2	1	5	15	preop				15	preop
5.75	285	38.6	12.6				other	EDH only	RTC	pedestrian	Surgical	Male	secondary	self employed	Kampala	Urban	30	fbc done	CT done		GCS, cranial nerve, and pupil assessment done	no admin vitals	diabetes	Not current smoker	More than 2 drinks/day in past 2 weeks	did not receive oxygen support	No advanced airway support received	No fever	yes seizure	no open wound other than trauma site	No					moderate TBI	1	3	12	4	2	6	13	Pre-op	4	3	6	15	Pre-op
							CT not done	CT not done	RTC	boda	AE CT pending	Male		self employed	Kampala	Urban	24	no fbc done	0	unable to pay	GCS, cranial nerve, and pupil assessment done	no admin vitals		Not current smoker	More than 2 drinks/day in past 2 weeks	did not receive oxygen support	No advanced airway support received	No fever	seizure unknown	open wound other than trauma site	No	46	108			moderate TBI	2	2	12	4	2	6	14	Pre-op	4	4	6
							more than 1 minor	More than 1 minor	Assault	NA	Conservative	Male			Kampala		25	no fbc done	CT done		GCS, cranial nerve, and pupil assessment done	admin vitals unknown	none	Not current smoker	No	did not receive oxygen support	No advanced airway support received	No fever	no seizure	open wound other than trauma site	No					moderate TBI	3	3	11	3	2	6	14					13
							SDH only	SDH only	Assault	NA	Conservative	Male			Wakiso		35	fbc unknown	CT done		GCS, cranial nerve, and pupil assessment done	admin vitals unknown	none	Not current smoker	No	did not receive oxygen support	No advanced airway support received	No fever	no seizure	open wound other than trauma site	No					mild TBI	0	0	15	4	5	6	15					15
							SDH only	SDH only	RTC	pedestrian	Surgical	Male	none	self employed	Kampala	Urban	54	no fbc done	CT done		GCS, cranial nerve, and pupil assessment done	no admin vitals		Not current smoker	More than 2 drinks/day in past 2 weeks	did not receive oxygen support	No advanced airway support received	No fever	seizure unknown	no open wound other than trauma site	No		117			moderate TBI	3	5	10	3	2	5	13	Pre-op	4	4	5	15	Post-op
							other	edema only			Conservative	Male			Kole		40	fbc unknown	CT done		GCS, cranial nerve, and pupil assessment done	admin vitals unknown	none	Not current smoker	No	did not receive oxygen support	No advanced airway support received		yes seizure	open wound other than trauma site	No					mild TBI	2	2	13	3	4	6	15
4.39	262	40	12.3	137	4.24		more than 1 minor	More than 1 minor	RTC	pedestrian	Conservative	Male	secondary	unemployed	Gomba	Rural	15	fbc done	CT done		GCS, cranial nerve, and pupil assessment done	no admin vitals		Not current smoker	No	received oxygen support	No advanced airway support received	No fever	seizure unknown	no open wound other than trauma site	No		131			severe TBI	2	2	8	2	2	4	10	Pre-op	3	1	6
							normal CT	normal CT	RTC	pedestrian	Conservative	Female	secondary	formal employment	Kampala	Urban	20	no fbc done	CT done		GCS, cranial nerve, and pupil assessment done	admin vitals done		Not current smoker	No	did not receive oxygen support	No advanced airway support received	No fever	seizure unknown	no open wound other than trauma site	No	101	110	20		mild TBI	0	0	15	4	5	6	15	Pre-op	4	5	6
							other	contusion only	RTC	boda	Conservative	Male		self employed	Mukono	Rural	34	no fbc done	CT done		GCS, cranial nerve, and pupil assessment done	no admin vitals		Not current smoker	No	did not receive oxygen support	No advanced airway support received	No fever	seizure unknown	no open wound other than trauma site	No					moderate TBI	-2	-2	12	3	4	5	10	Pre-op	2	2	6
							CT not done	CT not done	RTC	pedestrian	AE CT pending	Male	primary	self employed	Kitimbwa	Rural	40	no fbc done	0	unable to pay	GCS, cranial nerve, and pupil assessment done	no admin vitals		Not current smoker	No	did not receive oxygen support	No advanced airway support received	No fever	seizure unknown	no open wound other than trauma site	No					mild TBI	-4	-4	14	4	4	6	10	Pre-op	2	2	6
							other	contusion only	RTC	pedestrian	Conservative	Male			Hoima		39	fbc unknown	CT done		GCS, cranial nerve, and pupil assessment done	admin vitals unknown	none	Not current smoker	No	did not receive oxygen support	No advanced airway support received		no seizure	no open wound other than trauma site	No					moderate TBI	4	4	10	3	3	4	14					14
							CT not done	CT not done	RTC	pedestrian	AE CT pending	Female	primary	unemployed	Mukono	Rural	11	no fbc done	0	unable to pay	GCS, cranial nerve, and pupil assessment done	no admin vitals		Not current smoker	No	did not receive oxygen support	No advanced airway support received	No fever	seizure unknown	no open wound other than trauma site	No					mild TBI	0	0	15	4	5	6	15	Pre-op	4	5	6	15	Pre-op
							other	EDH only	Assault	NA	Conservative	Male	secondary	formal employment	Wakiso	Rural	20	no fbc done	CT done		GCS, cranial nerve, and pupil assessment done	admin vitals done		Not current smoker	No	did not receive oxygen support	Had intubation or tracheostomy	No fever	seizure unknown	no open wound other than trauma site	No	77	146	20		moderate TBI	1	4	10	3	2	5	11	Pre-op	1	4	6	12	Pre-op
							CT not done	CT not done	Assault	NA	AE CT pending	Male			Wakiso	Urban	38	no fbc done	0	unable to pay	GCS, cranial nerve, and pupil assessment done	no admin vitals		Not current smoker	No	did not receive oxygen support	No advanced airway support received	No fever	seizure unknown	no open wound other than trauma site	No					mild TBI	0	0	15	4	5	6	15	Pre-op	4	5	6
							CT not done	CT not done	RTC	boda	AE CT pending	Male	secondary	self employed	Kampala	Urban	25	no fbc done	0	unable to pay	GCS, cranial nerve, and pupil assessment done	admin vitals done		Not current smoker	No	did not receive oxygen support	No advanced airway support received	No fever	seizure unknown	no open wound other than trauma site	No	86	125	19		mild TBI	0	0	15	4	5	6	15	Pre-op	4	5	6
							other	EDH only	RTC	unknown	Conservative	Male	none	formal employment	Kampala	Urban	39	no fbc done	CT done		GCS, cranial nerve, and pupil assessment done	no admin vitals		2		did not receive oxygen support	No advanced airway support received	No fever	seizure unknown	no open wound other than trauma site	No					severe TBI	1	1	8	2	2	4	9	Pre-op	2	2	5
							normal CT	normal CT	RTC	car	Conservative	Female	secondary	self employed	Kampala	Urban	26	no fbc done	CT done		GCS, cranial nerve, and pupil assessment done	admin vitals done		Not current smoker	No	did not receive oxygen support	No advanced airway support received	No fever	seizure unknown	no open wound other than trauma site	No	76	130	20		mild TBI			14	4	5	5
							SDH only	SDH only	RTC	boda	Surgical	Female			Fort portal		30	fbc unknown	CT done		GCS, cranial nerve, and pupil assessment done	admin vitals unknown	none	Not current smoker	No	did not receive oxygen support	No advanced airway support received	No fever	no seizure	no open wound other than trauma site	No					severe TBI	6	6	8	2	2	4	14	preop				14	postop
							CT not done	CT not done	RTC	unknown	AE CT pending	Male	none		Kampala	Urban	21	no fbc done	0	unable to pay	GCS, cranial nerve, and pupil assessment done	no admin vitals		Not current smoker	No	did not receive oxygen support	No advanced airway support received	No fever	seizure unknown	no open wound other than trauma site	No	76	105			mild TBI	0	0	15	4	5	6	15	Pre-op	4	5	6
							normal CT	normal CT	RTC	unknown	AE CT done	Female			Kampala	Urban	42	no fbc done	CT done		GCS, cranial nerve, and pupil assessment done	no admin vitals		Not current smoker	More than 2 drinks/day in past 2 weeks	did not receive oxygen support	No advanced airway support received	No fever	seizure unknown	no open wound other than trauma site	No					mild TBI			15	4	5	6
4.1	174	36	11.8	146	4.47	103.7	other	EDH only	Assault	NA	Surgical	Male	university and above	self employed	Nakaseke	Rural	62	fbc done	CT done		GCS, cranial nerve, and pupil assessment done	admin vitals done		Not current smoker	No	did not receive oxygen support	Had intubation or tracheostomy	No fever	seizure unknown	no open wound other than trauma site	No	85	137	20		mild TBI	-3	1	14	4	4	6	11	Pre-op	4	1	6	13	Pre-op
							other	fracture only	RTC	pedestrian	AE CT done	Male			Nakaseke	Rural	20	no fbc done	CT done		GCS, cranial nerve, and pupil assessment done	no admin vitals		Not current smoker	No	did not receive oxygen support	No advanced airway support received	No fever	seizure unknown	no open wound other than trauma site	No	100	120			mild TBI	0	0	15	4	5	6	15	Pre-op	4	5	6
							other	contusion only	RTC	pedestrian	AE CT done	Male			Wakiso	Rural	21	no fbc done	CT done		GCS, cranial nerve, and pupil assessment done	no admin vitals		Not current smoker	More than 2 drinks/day in past 2 weeks	did not receive oxygen support	No advanced airway support received	No fever	seizure unknown	no open wound other than trauma site	No					mild TBI	-1	-1	14	4	5	5	13	Pre-op	4	4	5
							CT not done	CT not done	RTC	pedestrian	AE CT pending	Male			Mukono	Rural	30	no fbc done	0	unable to pay	GCS, cranial nerve, and pupil assessment done	no admin vitals		Not current smoker	More than 2 drinks/day in past 2 weeks	did not receive oxygen support	No advanced airway support received	No fever	seizure unknown	no open wound other than trauma site	No		121			mild TBI			14	4	4	6
							CT not done	CT not done	Fall	NA	AE CT done	Male			Kyegegwa	Rural	3	no fbc done	CT done		GCS, cranial nerve, and pupil assessment done	no admin vitals		Not current smoker	No	did not receive oxygen support	No advanced airway support received	No fever	seizure unknown	no open wound other than trauma site	No					moderate TBI	0	0	9	2	2	5	9	Pre-op	2	2	5
							CT not done	CT not done	RTC	car	AE CT pending	Male		formal employment	Wakiso	Urban	36	no fbc done	0	unable to pay	GCS, cranial nerve, and pupil assessment done	no admin vitals		Not current smoker	No	did not receive oxygen support	No advanced airway support received	No fever	seizure unknown	no open wound other than trauma site	No	85	96			mild TBI	0	0	15	4	5	6	15	Pre-op	4	5	6
14.59	170	40.3	13.8	136	3.59	95.2	other	Subarachnoid only	RTC	pedestrian	Conservative	Male	primary	unemployed	Luweero	Rural	6	fbc done	CT done		GCS, cranial nerve, and pupil assessment done	no admin vitals		Not current smoker	No	did not receive oxygen support	No advanced airway support received	No fever	seizure unknown	no open wound other than trauma site	No		128	20		moderate TBI			11	3	3	5
							normal CT	normal CT	Fall	NA	Conservative	Female			Agago		5	fbc unknown	CT done		GCS, cranial nerve, and pupil assessment done	admin vitals unknown	none	Not current smoker		did not receive oxygen support	No advanced airway support received	No fever	seizure unknown	no open wound other than trauma site	Yes					moderate TBI	-2	1	10	3	2	5	8					8
							more than 1 minor	More than 1 minor	RTC	pedestrian	AE CT done	Male	none		Kampala	Urban	32	no fbc done	CT done		GCS, cranial nerve, and pupil assessment done	no admin vitals		Not current smoker	No	did not receive oxygen support	No advanced airway support received	No fever	seizure unknown	no open wound other than trauma site	No		111			mild TBI			13	3	4	6
							CT not done	CT not done	Fall	NA	AE CT pending	Male			Kampala	Urban	56	no fbc done	0	unable to pay	GCS, cranial nerve, and pupil assessment done	no admin vitals		Not current smoker	More than 2 drinks/day in past 2 weeks	did not receive oxygen support	No advanced airway support received	No fever	seizure unknown	no open wound other than trauma site	No	81	129			mild TBI	0	0	15	4	5	6	15	Pre-op	4	5	6	15
							SDH only	SDH only	Assault	NA	Surgical	Female	none		Wakiso		1.08333	fbc unknown	CT done		GCS, cranial nerve, and pupil assessment done	admin vitals unknown	other	2		did not receive oxygen support	No advanced airway support received	No fever	no seizure	no open wound other than trauma site	No					severe TBI	3	4	4	1	1	2	7	postop				7	postop
							CT not done	CT not done	Assault	NA	AE CT pending	Male	primary	formal employment	Kampala	Urban	20	no fbc done	0	unable to pay	GCS, cranial nerve, and pupil assessment done	admin vitals done		Not current smoker	No	did not receive oxygen support	No advanced airway support received	No fever	seizure unknown	no open wound other than trauma site	No	86	130	18		mild TBI	0	0	15	4	5	6	15	Pre-op	4	5	6
							other	fracture only	Assault	NA	Conservative	Male			Wakiso		23	fbc unknown	CT done		GCS, cranial nerve, and pupil assessment done	admin vitals unknown	none	Not current smoker	No	did not receive oxygen support	No advanced airway support received	No fever	no seizure	open wound other than trauma site	No					mild TBI	0	0	15	4	5	6	15					15
							other	EDH only	Assault	NA	Conservative	Male			Wakiso	Rural	29	no fbc done	CT done		GCS, cranial nerve, and pupil assessment done	admin vitals done		Not current smoker	No	did not receive oxygen support	No advanced airway support received	No fever	seizure unknown	no open wound other than trauma site	No	94	150	20		mild TBI	0	0	15	4	5	6	15	Pre-op	4	5	6	15	Pre-op
							other	EDH only	Assault	NA	Conservative	Male	primary	self employed	Kiboga	Rural	28	no fbc done	CT done		GCS, cranial nerve, and pupil assessment done	admin vitals done		Not current smoker	No	did not receive oxygen support	No advanced airway support received	No fever	yes seizure	no open wound other than trauma site	No	68	128	16		mild TBI	0	0	15	4	5	6	15	Pre-op	4	5	6	15	Pre-op
							more than 1 bleed	More than 1 bleed	Assault	NA	Conservative	Male			Kampala	Urban	24	no fbc done	CT done		GCS, cranial nerve, and pupil assessment done	no admin vitals		Not current smoker	No	did not receive oxygen support	No advanced airway support received	No fever	seizure unknown	no open wound other than trauma site	No	100	111			mild TBI	0	0	15	4	5	6	15	Pre-op	4	5	6
6.36	408	43.4	14				other	edema only	Fall	NA	Conservative	Male		self employed	Bukomansimbi	Rural	81	fbc done	CT done		GCS, cranial nerve, and pupil assessment done	no admin vitals		2	More than 2 drinks/day in past 2 weeks	did not receive oxygen support	No advanced airway support received	No fever	seizure unknown	no open wound other than trauma site	No		140			mild TBI	-1	-1	15	4	5	6	14	Pre-op	4	4	6
							other	fracture only	RTC	unknown	Surgical	Male			Mityana		37	fbc unknown	CT done	arrived with ct	GCS, cranial nerve, and pupil assessment done	admin vitals unknown	other	2		did not receive oxygen support	No advanced airway support received	No fever	no seizure	open wound other than trauma site	No					mild TBI
							other	contusion only	RTC	pedestrian	Conservative	Male		self employed	Kibaale	Rural	45	no fbc done	CT done		GCS, cranial nerve, and pupil assessment done	admin vitals done		Not current smoker	More than 2 drinks/day in past 2 weeks	did not receive oxygen support	No advanced airway support received	No fever	seizure unknown	no open wound other than trauma site	No	77	167	21		moderate TBI	2	3	11	3	3	5	13	Pre-op	3	4	6	14	Pre-op
5.38	240	51.8	16.6				other	EDH only	Assault	NA	Surgical	Male	secondary	self employed	Kampala	Urban	25	fbc done	CT done		GCS, cranial nerve, and pupil assessment done	admin vitals done		Not current smoker	No	did not receive oxygen support	No advanced airway support received	No fever	seizure unknown	no open wound other than trauma site	No	96	128	20		mild TBI	0	0	15	4	5	6	15	Pre-op	4	5	6	15	Post-op
6.94	306	40.9	12.7	140	4.51	106.7	other	Parenchymal only	RTC	pedestrian	Surgical	Female	university and above	formal employment	Jinja	Rural	35	fbc done	CT done		GCS, cranial nerve, and pupil assessment done	no admin vitals		Not current smoker	No	did not receive oxygen support	No advanced airway support received	No fever	seizure unknown	no open wound other than trauma site	No	78	138			mild TBI	0	0	15	4	5	6	15	Pre-op	4	5	6	15	Post-op
							SDH only	SDH only	RTC	boda	Surgical	Male	secondary	self employed	Mukono	Rural	28	no fbc done	CT done		GCS, cranial nerve, and pupil assessment done	no admin vitals	other	Not current smoker	No	did not receive oxygen support	No advanced airway support received	No fever	seizure unknown	no open wound other than trauma site	No		117			mild TBI	0	0	15	4	5	6	15	Pre-op	4	5	6	15	Pre-op
							normal CT	normal CT	RTC	boda	Conservative	Male			Wakiso		31	fbc unknown	CT done		GCS, cranial nerve, and pupil assessment done	admin vitals unknown	other	Not current smoker	No	did not receive oxygen support	No advanced airway support received	No fever	no seizure	open wound other than trauma site	No					mild TBI	0	2	13	4	3	6	13					15
6.86	206	40.7	13.6				other	edema only	Fall	NA	Conservative	Female		self employed	Nakasongola	Rural	62	fbc done	CT done		GCS, cranial nerve, and pupil assessment done	no admin vitals		Not current smoker	No	did not receive oxygen support	No advanced airway support received	No fever	seizure unknown	no open wound other than trauma site	No	87	110			moderate TBI	0	2	12	4	2	6	12	Pre-op	4	2	6	14	Pre-op
							other	EDH only	RTC	boda	Conservative	Male		self employed	Kampala	Urban	30	no fbc done	CT done		GCS, cranial nerve, and pupil assessment done	no admin vitals		Not current smoker	More than 2 drinks/day in past 2 weeks	did not receive oxygen support	No advanced airway support received	No fever	seizure unknown	no open wound other than trauma site	No		129			severe TBI	7	7	8	1	2	5	15	Pre-op	4	5	6	15	Pre-op
							other	EDH only	Fall	NA	Conservative	Male			Buikwe		11	fbc unknown	CT done		GCS, cranial nerve, and pupil assessment done	admin vitals unknown	none	Not current smoker		did not receive oxygen support	No advanced airway support received	No fever	seizure unknown	open wound other than trauma site	Yes					mild TBI	0	0	15	4	5	6	15					15
11.57	401	31.6	10.6	109	4.39	73.8	SDH only	SDH only	RTC	boda	Conservative	Male		self employed	Wakiso	Rural	19	fbc done	CT done		GCS, cranial nerve, and pupil assessment done	no admin vitals		Not current smoker	No	received oxygen support	Had intubation or tracheostomy	No fever	yes seizure	no open wound other than trauma site	No	96	160			severe TBI	3	3	7	1	2	4	10	Pre-op	2	3	5
							CT not done	CT not done	RTC	boda	AE CT pending	Male		self employed	Kampala	Urban	25	no fbc done	0	unable to pay	GCS, cranial nerve, and pupil assessment done	no admin vitals		Not current smoker	No	did not receive oxygen support	No advanced airway support received	No fever	seizure unknown	no open wound other than trauma site	No					mild TBI			15	4	5	6
							other	Parenchymal only	Assault	NA	Surgical	Male			Buikwe	Rural	27	no fbc done	CT done		GCS, cranial nerve, and pupil assessment done	no admin vitals		Not current smoker	No	did not receive oxygen support	No advanced airway support received	No fever	seizure unknown	no open wound other than trauma site	No	50	116			moderate TBI	3	3	12	2	4	6	15	Pre-op	4	5	6
							other	EDH only	Assault	NA	Surgical	Male			Lira		14	fbc unknown	CT done		GCS, cranial nerve, and pupil assessment done	admin vitals unknown	other	2		did not receive oxygen support	No advanced airway support received	No fever	no seizure	open wound other than trauma site	No					mild TBI	0	0	15	4	5	6	15	preop				15	preop
							CT not done	CT not done	Fall	NA	AE CT pending	Male		formal employment	Kampala	Urban	36	no fbc done	0	unable to pay	0	no admin vitals		2		did not receive oxygen support	No advanced airway support received	No fever	seizure unknown	no open wound other than trauma site	No					mild TBI
							other	fracture only	RTC	pedestrian	AE CT done	Male		self employed	Kampala	Urban	50	no fbc done	CT done		GCS, cranial nerve, and pupil assessment done	no admin vitals		Not current smoker	No	did not receive oxygen support	No advanced airway support received	No fever	seizure unknown	no open wound other than trauma site	No					moderate TBI	3	3	12	3	3	6	15	Pre-op	4	5	6
6.91	232	43.2	14.5				other	Intraventricular only	RTC	boda	Surgical	Male	secondary	self employed	Wakiso	Rural	24	fbc done	CT done		GCS, cranial nerve, and pupil assessment done	no admin vitals	other	Not current smoker	No	did not receive oxygen support	No advanced airway support received	No fever	seizure unknown	no open wound other than trauma site	No		130			mild TBI	0	1	14	4	4	6	14	Pre-op	4	4	6	15	Pre-op
							other	Parenchymal only	RTC	pedestrian	Conservative	Female	none	self employed	Hoima	Rural	35	no fbc done	CT done		GCS, cranial nerve, and pupil assessment done	no admin vitals		Not current smoker	No	did not receive oxygen support	No advanced airway support received	No fever	seizure unknown	no open wound other than trauma site	No	74	125			mild TBI	0	0	15	4	5	6	15	Pre-op	4	5	6	4	Pre-op
							other	contusion only	RTC	unknown	AE CT done	Male			Kampala	Urban	32	no fbc done	CT done		GCS, cranial nerve, and pupil assessment done	admin vitals done		Not current smoker	More than 2 drinks/day in past 2 weeks	did not receive oxygen support	No advanced airway support received	No fever	seizure unknown	no open wound other than trauma site	No	86	131	18		mild TBI	0	0	15	4	5	6	15	Pre-op	4	5	6	15	Pre-op
							CT not done	CT not done	Fall	NA	AE CT pending	Male			Kamwenge	Rural	32	no fbc done	0	unable to pay	GCS, cranial nerve, and pupil assessment done	no admin vitals		Not current smoker	No	did not receive oxygen support	No advanced airway support received	No fever	seizure unknown	no open wound other than trauma site	No	103	149			mild TBI	0	0	15	4	5	6	15	Pre-op	4	5	6
							CT not done	CT not done	RTC	pedestrian	AE CT pending	Male	primary	self employed	Kyadondo	Rural	28	no fbc done	0	unable to pay	GCS, cranial nerve, and pupil assessment done	no admin vitals		Not current smoker		did not receive oxygen support	No advanced airway support received	No fever	seizure unknown	no open wound other than trauma site	No		114			mild TBI	0	0	15	4	5	6	15	Pre-op	4	5	6
							other	EDH only	RTC	pedestrian	Conservative	Male		self employed	Nakaseke	Rural	28	no fbc done	CT done		GCS, cranial nerve, and pupil assessment done	admin vitals done		Not current smoker	No	did not receive oxygen support	No advanced airway support received	No fever	seizure unknown	no open wound other than trauma site	No	74	121	20		mild TBI	0	0	15	4	5	6	15	Pre-op	4	5	6
							other	fracture only	RTC	pedestrian	AE CT done	Male			Kiboga	Rural	28	no fbc done	CT done		GCS, cranial nerve, and pupil assessment done	no admin vitals		Not current smoker	No	did not receive oxygen support	No advanced airway support received	No fever	seizure unknown	no open wound other than trauma site	No	86	126			mild TBI	0	0	15	4	5	6	15	Pre-op	4	5	6
							other	contusion only	RTC	car	Conservative	Female			Tororo		38	no fbc done	CT done		GCS, cranial nerve, and pupil assessment done	admin vitals unknown	none	Not current smoker	No	received oxygen support	Had intubation or tracheostomy	No fever	yes seizure	no open wound other than trauma site	No					moderate TBI	-3	-1	10	2	3	5	7					8
							other	contusion only	RTC	pedestrian	Conservative	Male		formal employment	Kyadondo	Rural	25	no fbc done	CT done		GCS, cranial nerve, and pupil assessment done	no admin vitals		Not current smoker	More than 2 drinks/day in past 2 weeks	did not receive oxygen support	No advanced airway support received	No fever	seizure unknown	no open wound other than trauma site	No		96			moderate TBI	0	3	11	3	3	5	11	Pre-op	4	2	5	14	Pre-op
							normal CT	normal CT	RTC	pedestrian	AE CT done	Male	primary	self employed	Masaka	Rural	57	no fbc done	CT done		GCS, cranial nerve, and pupil assessment done	admin vitals done		Not current smoker	No	did not receive oxygen support	Had intubation or tracheostomy	No fever	seizure unknown	no open wound other than trauma site	No	79	102	20		moderate TBI	1	1	9	2	3	4	10	Pre-op	2	4	4
							other	edema only			Conservative	Male			Wakiso		30	fbc unknown	CT done		GCS, cranial nerve, and pupil assessment done	admin vitals unknown	none	Not current smoker	No	did not receive oxygen support	No advanced airway support received	No fever	no seizure	no open wound other than trauma site	No					moderate TBI	2	2	12	3	4	5	14
9.35	122	23.2	7.9				SDH only	SDH only	RTC	car	Surgical	Male			Mukono	Rural	45	fbc done	CT done		GCS, cranial nerve, and pupil assessment done	no admin vitals		2	More than 2 drinks/day in past 2 weeks	did not receive oxygen support	Had intubation or tracheostomy	No fever	seizure unknown	no open wound other than trauma site	No	93	111			moderate TBI	0	0	11	3	3	5	11	Post-op	4	2	5
							more than 1 bleed	More than 1 bleed	RTC	boda	Conservative	Male			Kampala		32	fbc unknown	CT done		GCS, cranial nerve, and pupil assessment done	admin vitals unknown	none	Not current smoker	No	did not receive oxygen support	No advanced airway support received	No fever	no seizure	open wound other than trauma site	No					mild TBI	0	0	15	4	5	6	15					15
12.25	111	30.4	9.7	139	3.45	93.1	more than 1 minor	More than 1 minor	RTC	pedestrian	Conservative	Male	secondary	unemployed	Kampala	Urban	18	fbc done	CT done		GCS, cranial nerve, and pupil assessment done	no admin vitals		Not current smoker	No	did not receive oxygen support	No advanced airway support received	No fever	seizure unknown	no open wound other than trauma site	No					severe TBI	5	5	8	2	1	5	13	Pre-op	4	5	4
8.08	125	46.7	15.7				other	EDH only	Assault	NA	Surgical	Male	secondary	self employed	Lira	Rural	35	fbc done	CT done		GCS, cranial nerve, and pupil assessment done	admin vitals done		Not current smoker	More than 2 drinks/day in past 2 weeks	did not receive oxygen support	Had intubation or tracheostomy	No fever	seizure unknown	no open wound other than trauma site	No	114	119	28		severe TBI	2	8	7	1	2	4	9	Pre-op	1	3	5	11	Pre-op
							other	fracture only	Assault	NA	Conservative	Male	primary	self employed	Kampala	Urban	38	no fbc done	CT done		GCS, cranial nerve, and pupil assessment done	no admin vitals	other	Not current smoker	No	did not receive oxygen support	No advanced airway support received	No fever	yes seizure	no open wound other than trauma site	No	82	105			mild TBI	0	0	15	4	5	6	15	Pre-op	4	5	6
							SDH only	SDH only	Assault	NA	Surgical	Male			Kampala	Urban	23	no fbc done	CT done		GCS, cranial nerve, and pupil assessment done	no admin vitals		Not current smoker	More than 2 drinks/day in past 2 weeks	did not receive oxygen support	No advanced airway support received	No fever	seizure unknown	no open wound other than trauma site	No	94	113			mild TBI	0	0	15	4	5	6	15	Pre-op	4	5	6
							normal CT	normal CT	RTC	boda	Conservative	Male	primary	self employed	Kyegegwa	Rural	44	no fbc done	CT done		GCS, cranial nerve, and pupil assessment done	no admin vitals		2		received oxygen support	Had intubation or tracheostomy	No fever	seizure unknown	no open wound other than trauma site	No		110	24		moderate TBI	3	3	10	3	2	5	13	Pre-op	4	3	6
							SDH only	SDH only	Fall	NA	Conservative	Male			Wakiso		48	fbc unknown	CT done		GCS, cranial nerve, and pupil assessment done	admin vitals unknown	none	Not current smoker	More than 2 drinks/day in past 2 weeks	did not receive oxygen support	No advanced airway support received	Yes fever	no seizure	no open wound other than trauma site	No					moderate TBI	2	2	12	4	3	5	14
							CT not done	CT not done	Assault	NA	AE CT pending	Male			Kampala	Urban	24	no fbc done	0	unable to pay	GCS, cranial nerve, and pupil assessment done	no admin vitals		Not current smoker	No	did not receive oxygen support	No advanced airway support received	No fever	seizure unknown	no open wound other than trauma site	No	90	140			mild TBI			13	4	3	6
7.25	193	44.3	14.1				more than 1 bleed	More than 1 bleed	Assault	NA	Conservative	Male	secondary	self employed	Kampala	Urban	20	fbc done	CT done		GCS, cranial nerve, and pupil assessment done	admin vitals done		Not current smoker	More than 2 drinks/day in past 2 weeks	did not receive oxygen support	No advanced airway support received	No fever	seizure unknown	no open wound other than trauma site	No	56	139	20		mild TBI	1	1	14	4	4	6	15	Pre-op	4	5	6
							CT not done	CT not done	RTC	pedestrian	Conservative	Male	secondary	formal employment	Kampala	Urban	22	no fbc done	0	arrived with ct	GCS, cranial nerve, and pupil assessment done	admin vitals done		Not current smoker	More than 2 drinks/day in past 2 weeks	did not receive oxygen support	No advanced airway support received	No fever	seizure unknown	no open wound other than trauma site	No	90	121	22		mild TBI	2	2	13	4	4	5	15	Pre-op	4	5	6
							other	EDH only	RTC	boda	Conservative	Male			Nakasongola		48	fbc unknown	CT done		GCS, cranial nerve, and pupil assessment done	admin vitals unknown	none	Not current smoker	No	did not receive oxygen support	No advanced airway support received	No fever	no seizure	open wound other than trauma site	No					mild TBI	-1	0	15	4	5	6	14					14
							other	EDH only	RTC	pedestrian	Conservative	Male			Mubende		5	fbc unknown	CT done		GCS, cranial nerve, and pupil assessment done	admin vitals unknown	other	Not current smoker		received oxygen support	Had intubation or tracheostomy	No fever	yes seizure	open wound other than trauma site	Yes					severe TBI	5	5	6	1	1	4	11					10
9.04	361	42.2	14.1				more than 1 minor	More than 1 minor	Assault	NA	Surgical	Male	secondary	self employed	Wakiso	Rural	23	fbc done	CT done		GCS, cranial nerve, and pupil assessment done	admin vitals done		Not current smoker	No	did not receive oxygen support	No advanced airway support received	No fever	seizure unknown	no open wound other than trauma site	No	83	119	20		moderate TBI	0	3	12	3	4	5	12	Pre-op	3	4	5	15	Pre-op
							other	EDH only	Assault	NA	Surgical	Male			Kampala		23	no fbc done	CT done		GCS, cranial nerve, and pupil assessment done	no admin vitals	none	Not current smoker	No	did not receive oxygen support	No advanced airway support received	No fever	yes seizure	open wound other than trauma site	No					mild TBI	0	0	15	4	5	6	15	preop				15	postop
							SDH only	SDH only	Fall	NA	Surgical	Male			Kayunga		75	no fbc done	CT done	arrived with ct	GCS, cranial nerve, and pupil assessment done	admin vitals unknown	none	Not current smoker	No	did not receive oxygen support	No advanced airway support received	No fever	no seizure	no open wound other than trauma site	No					mild TBI	0	0	15	4	5	6	15	postop				15	postop
							other	Parenchymal only	Assault	NA	AE CT done	Male		self employed	Luweero	Rural	20	no fbc done	CT done		GCS, cranial nerve, and pupil assessment done	no admin vitals		2		did not receive oxygen support	No advanced airway support received	No fever	seizure unknown	no open wound other than trauma site	No					moderate TBI	-2	-2	12	4	3	5	10	Pre-op	4	1	5
							other	EDH only	Fall	NA	Conservative	Male	secondary	unemployed	Kampala	Urban	16	no fbc done	CT done		GCS, cranial nerve, and pupil assessment done	no admin vitals		Not current smoker	No	did not receive oxygen support	No advanced airway support received	No fever	seizure unknown	no open wound other than trauma site	No					mild TBI			15	4	5	6
							other	edema only	RTC	pedestrian	Conservative	Male	primary	self employed	Kyenjojo	Rural	24	no fbc done	CT done		GCS, cranial nerve, and pupil assessment done	no admin vitals		Not current smoker	No	did not receive oxygen support	No advanced airway support received	No fever	seizure unknown	no open wound other than trauma site	No					mild TBI	2	2	13	3	4	6	15	Pre-op	4	5	6
							more than 1 minor	More than 1 minor	Fall	NA	Conservative	Male			Mukono		50	fbc unknown	CT done		GCS, cranial nerve, and pupil assessment done	admin vitals unknown	none	Not current smoker	No	did not receive oxygen support	No advanced airway support received	No fever	no seizure	open wound other than trauma site	No					mild TBI	0	0	15	4	5	6	15					15
							SDH only	SDH only	RTC	pedestrian	Conservative	Female		self employed	Kampala	Urban	20	no fbc done	CT done		GCS, cranial nerve, and pupil assessment done	no admin vitals	other	Not current smoker	No	did not receive oxygen support	No advanced airway support received	No fever	no seizure	no open wound other than trauma site	No		126			moderate TBI	-3	-2	10	3	1	6	7	preop				7	preop
							CT not done	CT not done	RTC	unknown	AE CT pending	Male			Kampala	Urban	35	no fbc done	0	unable to pay	GCS, cranial nerve, and pupil assessment done	no admin vitals		Not current smoker	No	did not receive oxygen support	No advanced airway support received	No fever	seizure unknown	no open wound other than trauma site	No	73	150			mild TBI	0	0	15	4	5	6	15	Pre-op	4	5	6
							CT not done	CT not done	RTC	pedestrian	AE CT pending	Female		self employed	Wakiso	Rural	60	no fbc done	0	unable to pay	GCS, cranial nerve, and pupil assessment done	no admin vitals		Not current smoker	No	did not receive oxygen support	No advanced airway support received	No fever	seizure unknown	no open wound other than trauma site	No	69	140			mild TBI	1	1	14	4	4	6	15	Pre-op	4	5	6
							other	Parenchymal only	RTC	car	Conservative	Male	secondary	formal employment	Wakiso	Rural	38	no fbc done	CT done		GCS, cranial nerve, and pupil assessment done	no admin vitals		Not current smoker	No	did not receive oxygen support	No advanced airway support received	No fever	seizure unknown	no open wound other than trauma site	No	63	124			moderate TBI	0	0	10	3	2	5	10	Pre-op	3	2	5	10	Pre-op
							SDH only	SDH only	RTC	bike	Surgical	Male			Nebbi		51	fbc unknown	CT done		GCS, cranial nerve, and pupil assessment done	admin vitals unknown	other	Not current smoker	No	did not receive oxygen support	No advanced airway support received	No fever	no seizure	no open wound other than trauma site	No					mild TBI	0	0	15	4	5	6	15	preop				15	postop
							other	EDH only	RTC	pedestrian	Conservative	Female	secondary	unemployed	Kagadi	Rural	13	no fbc done	CT done		GCS, cranial nerve, and pupil assessment done	no admin vitals		Not current smoker	No	did not receive oxygen support	No advanced airway support received	No fever	seizure unknown	no open wound other than trauma site	No	81	110			mild TBI	-1	-1	15	4	5	6	14	Pre-op	4	5	5
11.05	359	49.2	17.9	133	3.48	94	other	contusion only	RTC	boda	Conservative	Male		self employed	Masindi	Rural	26	fbc done	CT done		GCS, cranial nerve, and pupil assessment done	no admin vitals		Not current smoker	No	did not receive oxygen support	No advanced airway support received	No fever	seizure unknown	no open wound other than trauma site	No	79	130			mild TBI	-1	-1	15	4	5	6	14	Pre-op	4	5	5	15	Pre-op
							other	fracture only	RTC	pedestrian	Surgical	Female	secondary	unemployed	Wakiso	Urban	19	no fbc done	CT done		GCS, cranial nerve, and pupil assessment done	no admin vitals		Not current smoker	No	did not receive oxygen support	No advanced airway support received	No fever	seizure unknown	no open wound other than trauma site	No		179			severe TBI			7	2	2	3
							more than 1 minor	More than 1 minor	RTC	pedestrian	Conservative	Female			Wakiso		27	fbc unknown	CT done		GCS, cranial nerve, and pupil assessment done	admin vitals unknown	none	Not current smoker	More than 2 drinks/day in past 2 weeks	did not receive oxygen support	No advanced airway support received	No fever	no seizure	open wound other than trauma site	No					severe TBI	11	11	3	1	1	1	14					14
							other	EDH only	Assault	NA	Conservative	Male			Bukomansimbi	Rural	23	no fbc done	CT done		GCS, cranial nerve, and pupil assessment done	admin vitals done		Not current smoker	No	did not receive oxygen support	No advanced airway support received	No fever	seizure unknown	no open wound other than trauma site	No	89	141	21		moderate TBI	5	5	9	2	2	5	14	Pre-op	4	4	6
							CT not done	CT not done	RTC	pedestrian	AE CT pending	Female	secondary	unemployed	Wakiso	Rural	16	no fbc done	0	unable to pay	GCS, cranial nerve, and pupil assessment done	no admin vitals		Not current smoker	No	did not receive oxygen support	No advanced airway support received	No fever	seizure unknown	no open wound other than trauma site	No	74	147			mild TBI	0	0	15	4	5	6	15	Pre-op	4	5	6
							CT not done	CT not done	RTC	boda	AE CT pending	Male	primary	self employed	Wakiso	Rural	38	no fbc done	0	unable to pay	GCS, cranial nerve, and pupil assessment done	no admin vitals		Not current smoker		did not receive oxygen support	No advanced airway support received	No fever	seizure unknown	no open wound other than trauma site	No					moderate TBI	4	4	11	3	3	5	15	Pre-op	4	5	6
							other	EDH only	Assault	NA	AE CT done	Male		self employed	Kampala	Urban	35	no fbc done	CT done		GCS, cranial nerve, and pupil assessment done	no admin vitals		Current smoker		did not receive oxygen support	No advanced airway support received	No fever	seizure unknown	no open wound other than trauma site	No					moderate TBI			11	3	3	5
							more than 1 bleed	More than 1 bleed	RTC	boda	Conservative	Male			Wakiso		32	fbc unknown	CT done		GCS, cranial nerve, and pupil assessment done	admin vitals unknown	none	Not current smoker	No	did not receive oxygen support	No advanced airway support received	No fever	yes seizure	open wound other than trauma site	No					severe TBI	7	7	7	1	1	5	14					14
							other	Parenchymal only			Conservative	Male			Masaka	Rural	60	no fbc done	CT done		GCS, cranial nerve, and pupil assessment done	no admin vitals		Not current smoker	More than 2 drinks/day in past 2 weeks		Had intubation or tracheostomy	No fever	seizure unknown	no open wound other than trauma site	No	72	116			severe TBI	1	1	7	2	1	4	8	Pre-op	1	2	5
11.28	494	43.9	14.3				other	edema only	RTC	pedestrian	AE CT done	Male			Kampala	Urban	26	fbc done	CT done		GCS, cranial nerve, and pupil assessment done	no admin vitals		Not current smoker	More than 2 drinks/day in past 2 weeks	did not receive oxygen support	No advanced airway support received	No fever	seizure unknown	no open wound other than trauma site	No					moderate TBI	2	2	11	3	3	5	13	Pre-op	3	3	5
7.31	319	34.7	10.2	141	4.35	104.5	other	contusion only	RTC	pedestrian	Conservative	Female	primary	unemployed	Mityana	Rural	6	fbc done	CT done		GCS, cranial nerve, and pupil assessment done	no admin vitals		Not current smoker	No	did not receive oxygen support	No advanced airway support received	No fever	seizure unknown	no open wound other than trauma site	No					mild TBI	0	0	15	4	5	6	15	Pre-op	4	5	6	15	Pre-op
							other	fracture only	Assault	NA	Surgical	Male			Masindi	Urban	24	no fbc done	CT done		GCS, cranial nerve, and pupil assessment done	no admin vitals		Not current smoker	More than 2 drinks/day in past 2 weeks	did not receive oxygen support	No advanced airway support received	No fever	no seizure	open wound other than trauma site	No	89	125			mild TBI	1	1	14	3	5	6	15	Pre-op	4	5	6	15	Pre-op
6.55	245	49.8	17.2	144.4	3.8	105.3	SDH only	SDH only	Fall	NA	AE CT done	Male		self employed	Bugiri	Rural	62	fbc done	CT done		GCS, cranial nerve, and pupil assessment done	no admin vitals	hypertension	Not current smoker	No	did not receive oxygen support	No advanced airway support received	No fever	seizure unknown	no open wound other than trauma site	No					mild TBI	0	0	15	4	5	6	15	Pre-op	4	5	6	15	Pre-op
							other	EDH only	Assault	NA	Conservative	Male			Lira		16	fbc unknown	CT done		GCS, cranial nerve, and pupil assessment done	admin vitals unknown	none	Not current smoker		did not receive oxygen support	No advanced airway support received	No fever	seizure unknown	no open wound other than trauma site	Yes					moderate TBI	4	4	11	4	2	5	15	Post-op				15
9.36	233	52.8	16.7				other	EDH only	Assault	NA	Surgical	Male		self employed	Mukono	Rural	27	fbc done	CT done		GCS, cranial nerve, and pupil assessment done	no admin vitals		Not current smoker	No	did not receive oxygen support	Had intubation or tracheostomy	No fever	seizure unknown	no open wound other than trauma site	No		113			mild TBI	0	0	15	4	5	6	15	Pre-op	4	5	6	15	Pre-op
							normal CT	normal CT	RTC	pedestrian	AE CT done	Female	secondary	unemployed	Wakiso	Rural	18	no fbc done	CT done		GCS, cranial nerve, and pupil assessment done	admin vitals done		Not current smoker	No	did not receive oxygen support	No advanced airway support received	No fever	seizure unknown	no open wound other than trauma site	No	84	103	17		mild TBI			15	4	5	6
							other	fracture only	RTC	pedestrian	Conservative	Male		self employed	Kampala	Urban	39	no fbc done	CT done		GCS, cranial nerve, and pupil assessment done	no admin vitals		Not current smoker	No	did not receive oxygen support	No advanced airway support received	No fever	seizure unknown	no open wound other than trauma site	No		131	18		mild TBI			15	4	5	6
							more than 1 bleed	More than 1 bleed	Assault	NA	Conservative	Male			Kampala		28	fbc unknown	CT done		GCS, cranial nerve, and pupil assessment done	admin vitals unknown	none	Not current smoker	No	did not receive oxygen support	No advanced airway support received	No fever	no seizure	open wound other than trauma site	No					moderate TBI	0	1	12	2	4	6	12					10
							CT not done	CT not done	Assault	NA	AE CT pending	Male		self employed	Wakiso	Urban	19	no fbc done	0	unable to pay	GCS, cranial nerve, and pupil assessment done	no admin vitals	other	Not current smoker	No	did not receive oxygen support	No advanced airway support received	No fever	seizure unknown	no open wound other than trauma site	No					mild TBI	0	0	15	4	5	6	15	Pre-op	4	5	6
17.48	452	29.4	9.1	139	5.86	88	other	edema only	RTC	pedestrian	Surgical	Female	primary	unemployed	Masaka	Rural	8	fbc done	CT done		GCS, cranial nerve, and pupil assessment done	no admin vitals		Not current smoker	No	did not receive oxygen support	No advanced airway support received	No fever	seizure unknown	no open wound other than trauma site	No		100			mild TBI	0	0	15	4	5	6	15	Pre-op	4	5	6	15	Pre-op
5.49	152	40.5		137	4.15	102.5	other	Parenchymal only	Assault	NA	AE CT done	Male			Mubende	Rural	30	no fbc done	CT done		GCS, cranial nerve, and pupil assessment done	no admin vitals		Not current smoker	No	did not receive oxygen support	No advanced airway support received	No fever	seizure unknown	no open wound other than trauma site	No	108	112			mild TBI	-4	-4	14	4	4	6	10	Pre-op	3	2	5
							more than 1 bleed	More than 1 bleed	Assault	NA	Surgical	Male			Kyegegwa		5	fbc unknown	CT done	arrived with ct	GCS, cranial nerve, and pupil assessment done	admin vitals unknown	none	Not current smoker	No	did not receive oxygen support	No advanced airway support received	No fever	no seizure	open wound other than trauma site	No					mild TBI	0	0	15	4	5	6	15	preop				15	preop
							other	contusion only	RTC	pedestrian	Conservative	Male			Arua	Rural	4	no fbc done	CT done		GCS, cranial nerve, and pupil assessment done	admin vitals done		Not current smoker	No	did not receive oxygen support	No advanced airway support received	No fever	seizure unknown	no open wound other than trauma site	No	129	104	22		mild TBI	0	0	15	4	5	6	15	Pre-op	4	5	6	15	Pre-op
							CT not done	CT not done	RTC	pedestrian	AE CT pending	Male			Mubende	Rural	2	no fbc done	0	unable to pay	GCS, cranial nerve, and pupil assessment done	no admin vitals		Not current smoker	No	did not receive oxygen support	No advanced airway support received	No fever	seizure unknown	no open wound other than trauma site	No					severe TBI	2	2	8	1	2	5	10	Pre-op	3	2	5
							other	contusion only	RTC	pedestrian	Conservative	Male			Kayunga	Rural	40	no fbc done	CT done		GCS, cranial nerve, and pupil assessment done	admin vitals done	other	Not current smoker	More than 2 drinks/day in past 2 weeks	did not receive oxygen support	No advanced airway support received	No fever	seizure unknown	no open wound other than trauma site	No	62	110	20		moderate TBI	2	2	12	4	3	5	14	Pre-op	4	4	6	14	Pre-op
8.41	24	40.8					other	EDH only	RTC	unknown	Preop but no surg	Female	none		Wakiso	Rural	23	no fbc done	CT done		GCS, cranial nerve, and pupil assessment done	no admin vitals		Not current smoker	No	did not receive oxygen support	No advanced airway support received	No fever	seizure unknown	no open wound other than trauma site	No	86	131			moderate TBI	3	3	12	3	3	6	15	Pre-op	4	5	6
							other	contusion only	RTC	pedestrian	AE CT done	Male	university and above		Wakiso	Rural	27	no fbc done	CT done		0	no admin vitals		Not current smoker	No	received oxygen support	Had intubation or tracheostomy	No fever	seizure unknown	no open wound other than trauma site	No		115			mild TBI
							CT not done	CT not done	Assault	NA	AE CT pending	Male	secondary	formal employment	Wakiso	Rural	27	no fbc done	0	unable to pay	GCS, cranial nerve, and pupil assessment done	no admin vitals		Not current smoker	No	did not receive oxygen support	No advanced airway support received	No fever	seizure unknown	no open wound other than trauma site	No					mild TBI	0	0	15	4	5	6	15	Pre-op	4	5	6
11.15	343	40.4	13				more than 1 minor	More than 1 minor	RTC	pedestrian	Conservative	Female	primary	unemployed	Mubende	Rural	6	fbc done	CT done		GCS, cranial nerve, and pupil assessment done	no admin vitals		Not current smoker	No	did not receive oxygen support	No advanced airway support received	No fever	seizure unknown	no open wound other than trauma site	Yes					mild TBI	2	2	13	4	1	6	15	Pre-op	4	5	6	15	Pre-op
10.23	237	33	11	147	3.85	106.3	other	edema only	Assault	NA	Conservative	Male	secondary	formal employment	Kabalore	Rural	27	fbc done	CT done		GCS, cranial nerve, and pupil assessment done	no admin vitals		Not current smoker	More than 2 drinks/day in past 2 weeks	received oxygen support	Had intubation or tracheostomy	No fever	seizure unknown	no open wound other than trauma site	No		127	62		severe TBI	3	3	4	1	1	2	7	Pre-op	1	2	4
							normal CT	normal CT	RTC	pedestrian	AE CT done	Male			Wakiso	Urban	48	no fbc done	CT done		GCS, cranial nerve, and pupil assessment done	no admin vitals		Not current smoker	More than 2 drinks/day in past 2 weeks	did not receive oxygen support	No advanced airway support received	No fever	seizure unknown	no open wound other than trauma site	No	74	141			mild TBI	0	0	15	4	5	6	15	Pre-op	4	5	6
7.16	122	18.5	6.3	130	3.5	91.6	other	fracture only	Assault	NA	Conservative	Male		self employed	Wakiso	Rural	23	fbc done	CT done		GCS, cranial nerve, and pupil assessment done	admin vitals done		Not current smoker	No	did not receive oxygen support	No advanced airway support received	No fever	seizure unknown	no open wound other than trauma site	No	95	145	20		mild TBI	0	2	13	4	3	6	13	Pre-op	4	3	6	15	Pre-op
							other	fracture only	RTC	boda	Conservative	Male		self employed	Kiboga	Rural	25	no fbc done	CT done		GCS, cranial nerve, and pupil assessment done	no admin vitals		Not current smoker	More than 2 drinks/day in past 2 weeks	did not receive oxygen support	No advanced airway support received	No fever	seizure unknown	no open wound other than trauma site	No	84	150			moderate TBI	4	5	10	2	2	6	14	Pre-op	4	4	6	15	Pre-op
							more than 1 minor	More than 1 minor	Assault	NA	Conservative	Male			Wakiso		35	fbc unknown	CT done		GCS, cranial nerve, and pupil assessment done	admin vitals unknown	none	Not current smoker	No	did not receive oxygen support	No advanced airway support received	No fever	no seizure	open wound other than trauma site	No					mild TBI	0	0	15	4	5	6	15					15
							more than 1 minor	More than 1 minor	Assault	NA	Conservative	Male			Lira		11	fbc unknown	CT done		GCS, cranial nerve, and pupil assessment done	admin vitals unknown	none	Not current smoker		did not receive oxygen support	No advanced airway support received	No fever	yes seizure	open wound other than trauma site	Yes					severe TBI			5	1	1	3
9.24	270			136	4.13	97.2	other	EDH only	RTC	pedestrian	Surgical	Male	secondary	unemployed	Kampala	Urban	16	no fbc done	CT done		GCS, cranial nerve, and pupil assessment done	no admin vitals		2		did not receive oxygen support	No advanced airway support received	No fever	seizure unknown			84	127			moderate TBI			12	3	4	5
							other	EDH only	RTC	unknown	Conservative	Male	primary	self employed	Mubende	Rural	22	no fbc done	CT done		GCS, cranial nerve, and pupil assessment done	no admin vitals		Not current smoker	More than 2 drinks/day in past 2 weeks	did not receive oxygen support	No advanced airway support received	No fever	seizure unknown	no open wound other than trauma site	No		141			mild TBI	-1	-1	15	4	5	6	14	Pre-op	4	5	6	14	Pre-op
							CT not done	CT not done	RTC	pedestrian	AE CT pending	Male		self employed	Lira	Rural	27	no fbc done	0	unable to pay	GCS, cranial nerve, and pupil assessment done	no admin vitals		Not current smoker		did not receive oxygen support	No advanced airway support received	No fever	seizure unknown	no open wound other than trauma site	No					mild TBI			14	4	4	6
4.08	167	31.3	10.9				SDH only	SDH only	Assault	NA	Surgical	Male		self employed	Mityana	Rural	53	fbc done	CT done		GCS, cranial nerve, and pupil assessment done	no admin vitals		Not current smoker	More than 2 drinks/day in past 2 weeks	did not receive oxygen support	No advanced airway support received	No fever	seizure unknown	no open wound other than trauma site						mild TBI	0	0	15	4	5	6	15	Pre-op	4	5	6
14.37	315	31.3	10.4	129	4.06	91.2	CT not done	CT not done	Fall	NA	AE CT pending	Male			Wakiso	Rural	55	fbc done	0	unable to pay	0	no admin vitals		Current smoker	More than 2 drinks/day in past 2 weeks	did not receive oxygen support	No advanced airway support received	No fever	seizure unknown	no open wound other than trauma site	No	86	146			mild TBI
4.59	210	34.9	12	145	4.71	104.6	other	edema only	RTC	unknown	Surgical	Male			Mityana	Rural	37	fbc done	CT done		GCS, cranial nerve, and pupil assessment done	no admin vitals		2		did not receive oxygen support	No advanced airway support received	No fever	seizure unknown	no open wound other than trauma site	No	84				mild TBI	0	0	15	4	5	6	15	Pre-op	4	5	6
							more than 1 bleed	More than 1 bleed	RTC	boda	Surgical	Male			Mubende		25	fbc unknown	CT done		GCS, cranial nerve, and pupil assessment done	admin vitals unknown	other	2		did not receive oxygen support	No advanced airway support received	No fever	no seizure	no open wound other than trauma site	No					moderate TBI	2	3	11	3	3	5	13	postop				14	postop
							SDH only	SDH only	RTC	boda	Surgical	Male			Iganga		28	fbc unknown	CT done		GCS, cranial nerve, and pupil assessment done	admin vitals unknown	none	2		did not receive oxygen support	No advanced airway support received	No fever	yes seizure	no open wound other than trauma site	No					mild TBI	0	0	15	4	5	6	15	preop				15	preop
							other	EDH only	RTC	pedestrian	AE CT done	Male	secondary	unemployed	Hoima	Rural	18	no fbc done	CT done		GCS, cranial nerve, and pupil assessment done	no admin vitals		Not current smoker	No	did not receive oxygen support	No advanced airway support received	No fever	seizure unknown	no open wound other than trauma site	No	95	102			mild TBI			15	4	5	6
5.58	172	43.1	14.1	139	4.1	103.2	CT not done	CT not done	RTC	boda	AE CT pending	Male		self employed	Kampala	Urban	27	fbc done	0	unable to pay	GCS, cranial nerve, and pupil assessment done	no admin vitals		Not current smoker	More than 2 drinks/day in past 2 weeks	did not receive oxygen support	No advanced airway support received	No fever	seizure unknown	no open wound other than trauma site	No					mild TBI			15	4	5	6
							other	contusion only	RTC	boda	Conservative	Male		self employed	Kampala	Urban	40	no fbc done	CT done		GCS, cranial nerve, and pupil assessment done	no admin vitals		2		did not receive oxygen support	No advanced airway support received	No fever	seizure unknown	open wound other than trauma site	No		130			moderate TBI	2	2	11	3	3	5	13	Pre-op	4	3	6
							other	EDH only	RTC	pedestrian	AE CT done	Male	secondary	unemployed	Wakiso	Rural	23	no fbc done	CT done		GCS, cranial nerve, and pupil assessment done	admin vitals done		Not current smoker	More than 2 drinks/day in past 2 weeks	did not receive oxygen support	No advanced airway support received	No fever	seizure unknown	no open wound other than trauma site	No	75	105	18		mild TBI			15	4	5	6
							SDH only	SDH only	RTC	pedestrian	Conservative	Male			Mpigi	Rural	32	no fbc done	CT done		GCS, cranial nerve, and pupil assessment done	no admin vitals		Not current smoker	No	did not receive oxygen support	No advanced airway support received	No fever	seizure unknown	no open wound other than trauma site	No	73	125			mild TBI	0	2	13	4	3	6	13	Pre-op	4	3	6	14	Pre-op
3.78	58	27	8.3				SDH only	SDH only	Fall	NA	Conservative	Female			Kampala	Urban	42	fbc done	CT done		GCS, cranial nerve, and pupil assessment done	no admin vitals		Not current smoker	No	did not receive oxygen support	No advanced airway support received	No fever	seizure unknown	no open wound other than trauma site	No		120			mild TBI	-5	1	14	4	4	6	9	Pre-op	2	2	6	15	Pre-op
26.51	263	31.1					more than 1 bleed	More than 1 bleed	Assault	NA	Surgical	Male		formal employment	Hoima	Rural	22	no fbc done	CT done		GCS, cranial nerve, and pupil assessment done	no admin vitals		Not current smoker	More than 2 drinks/day in past 2 weeks	did not receive oxygen support	Had intubation or tracheostomy	No fever	seizure unknown	no open wound other than trauma site	No					severe TBI	1	1	7	1	1	5	8	Post-op	2	2	4
							more than 1 minor	More than 1 minor	RTC	boda	Conservative	Male		self employed	Kaliro	Rural	20	no fbc done	CT done		GCS, cranial nerve, and pupil assessment done	admin vitals done		Not current smoker	No	did not receive oxygen support	No advanced airway support received	No fever	seizure unknown	no open wound other than trauma site	No	48	112	22		moderate TBI	1	-1	11	4	1	6	12	Pre-op	4	2	6
							more than 1 minor	More than 1 minor	RTC	car	Conservative	Male		self employed	Kayunga	Rural	40	no fbc done	CT done		GCS, cranial nerve, and pupil assessment done	no admin vitals		Not current smoker	No	did not receive oxygen support	Had intubation or tracheostomy	No fever	seizure unknown	no open wound other than trauma site	No	99	124			severe TBI	2	5	7	1	2	4	9	Pre-op	2	2	5	12	Pre-op
11.53	194	38.7	12.3				other	fracture only	Assault	NA	Conservative	Male		self employed	Kiboga	Rural	35	fbc done	CT done		GCS, cranial nerve, and pupil assessment done	no admin vitals		Not current smoker	No	did not receive oxygen support	No advanced airway support received	No fever	seizure unknown	no open wound other than trauma site	No	104	132			mild TBI			15	4	5	6
							other	contusion only	RTC	boda	Conservative	Male			Kampala	Urban	35	no fbc done	CT done		GCS, cranial nerve, and pupil assessment done	no admin vitals		Not current smoker	No	did not receive oxygen support	No advanced airway support received	No fever	seizure unknown	no open wound other than trauma site	No					mild TBI			15	4	5	6
7.21	201	46.8	15.7				other	Parenchymal only	RTC	pedestrian	Conservative	Male	none	self employed	Ngora	Rural	27	fbc done	CT done		GCS, cranial nerve, and pupil assessment done	no admin vitals		Not current smoker		did not receive oxygen support	No advanced airway support received	No fever	yes seizure	no open wound other than trauma site	No	99	151			severe TBI	3	3	7	2	2	3	10	Pre-op	2	2	6	10	Pre-op
							CT not done	CT not done	RTC	pedestrian	AE CT done	Male			Kampala	Urban	30	no fbc done	CT done		GCS, cranial nerve, and pupil assessment done	no admin vitals		Not current smoker	No	did not receive oxygen support	No advanced airway support received	No fever	seizure unknown	no open wound other than trauma site	No					mild TBI			15	4	5	6
							CT not done	CT not done	RTC	pedestrian	AE CT pending	Male					30	no fbc done	0	unable to pay	0	no admin vitals		Not current smoker	More than 2 drinks/day in past 2 weeks	did not receive oxygen support	No advanced airway support received	No fever	seizure unknown	no open wound other than trauma site	No	84	134			mild TBI
							CT not done	CT not done	RTC	pedestrian	Conservative	Male	primary	self employed	Arua	Rural	25	no fbc done	CT done		GCS, cranial nerve, and pupil assessment done	no admin vitals		Not current smoker	No	did not receive oxygen support	Had intubation or tracheostomy	No fever	seizure unknown	no open wound other than trauma site	No		155	18		mild TBI			15	4	5	6
							CT not done	CT not done	Assault	NA	AE CT pending	Male	university and above	unemployed	Kampala	Urban	21	no fbc done	0	unable to pay	GCS, cranial nerve, and pupil assessment done	no admin vitals		2		did not receive oxygen support	No advanced airway support received	No fever	yes seizure	no open wound other than trauma site	No					mild TBI	-1	0	15	4	5	6	14	Pre-op	4	4	6	15	Pre-op
							CT not done	CT not done	RTC	boda	AE CT pending	Male		self employed	Wakiso	Rural	19	no fbc done	0	unable to pay	GCS, cranial nerve, and pupil assessment done	no admin vitals		Not current smoker	More than 2 drinks/day in past 2 weeks	did not receive oxygen support	No advanced airway support received	No fever	seizure unknown	no open wound other than trauma site	No	102	105			mild TBI	0	0	15	4	5	6	15	Pre-op	4	5	6
							more than 1 minor	More than 1 minor	Assault	NA	Conservative	Male	secondary	self employed	Kampala	Urban	30	no fbc done	CT done		GCS, cranial nerve, and pupil assessment done	no admin vitals		Not current smoker	No	did not receive oxygen support	No advanced airway support received	No fever	seizure unknown	no open wound other than trauma site	No	74	110			mild TBI	0	1	14	4	4	6	14	Pre-op	4	4	6	14	Pre-op
							other	EDH only	RTC	pedestrian	Conservative	Male	secondary	self employed	Mpigi	Rural	20	no fbc done	CT done		GCS, cranial nerve, and pupil assessment done	no admin vitals		Not current smoker	No	did not receive oxygen support	No advanced airway support received	No fever	seizure unknown	no open wound other than trauma site	No					moderate TBI	4	5	10	1	4	5	14	Pre-op	4	4	6	15	Pre-op
							other	EDH only	RTC	bike	Surgical	Male	secondary		Wakiso	Rural	20	no fbc done	CT done		GCS, cranial nerve, and pupil assessment done	admin vitals done	none	Not current smoker	No	did not receive oxygen support	No advanced airway support received	No fever	no seizure	no open wound other than trauma site	No	72	118	20		mild TBI	0	0	15	4	5	6	15	postop				15	postop
9.23	318	43.9	15	133	3.88	98.4	other	edema only	RTC	pedestrian	AE CT done	Female	secondary	self employed	Kampala	Urban	28	fbc done	CT done		GCS, cranial nerve, and pupil assessment done	no admin vitals		Not current smoker	No	did not receive oxygen support	No advanced airway support received	No fever	seizure unknown	no open wound other than trauma site	No	77	130			mild TBI			15	4	5	6
							other	fracture only	Assault	NA	Conservative	Male		unemployed	Kampala	Urban	19	no fbc done	CT done		GCS, cranial nerve, and pupil assessment done	no admin vitals		Current smoker	More than 2 drinks/day in past 2 weeks	did not receive oxygen support	No advanced airway support received	No fever	seizure unknown	no open wound other than trauma site	No			22		moderate TBI	5	6	9	2	3	4	14	Pre-op	4	4	6	15	Pre-op
5.81	237	42.8	14.4				other	Parenchymal only			Surgical	Male			Kibaale	Rural	41	fbc done	CT done		GCS, cranial nerve, and pupil assessment done	no admin vitals	hypertension	Not current smoker	No	did not receive oxygen support	No advanced airway support received	No fever	seizure unknown	no open wound other than trauma site	No	85	109			mild TBI	0	0	15	4	5	6	15	Pre-op	4	5	6
							CT not done	CT not done	RTC	pedestrian	AE CT pending	Male	secondary	self employed	Wakiso	Rural	29	no fbc done	0	unable to pay	GCS, cranial nerve, and pupil assessment done	no admin vitals		Not current smoker	No	did not receive oxygen support	No advanced airway support received	No fever	seizure unknown	no open wound other than trauma site	No	86	120			mild TBI			13	3	4	6
							normal CT	normal CT	RTC	pedestrian	Conservative	Female	secondary	self employed	Kampala	Urban	45	no fbc done	CT done		GCS, cranial nerve, and pupil assessment done	admin vitals done		Not current smoker	No	did not receive oxygen support	No advanced airway support received	No fever	seizure unknown	no open wound other than trauma site	No	81	128	20		mild TBI	0	0	15	4	5	6	15	Pre-op	4	5	6
							more than 1 bleed	More than 1 bleed	RTC	unknown	Conservative	Male			Kampala		30	fbc unknown	CT done	arrived with ct	GCS, cranial nerve, and pupil assessment done	admin vitals unknown	none	Not current smoker	No	received oxygen support	No advanced airway support received	No fever	no seizure	open wound other than trauma site	No					severe TBI	8	9	6	2	3	1	14					14
							other	Parenchymal only	Assault	NA	Conservative	Male			Kampala	Urban	29	no fbc done	CT done		GCS, cranial nerve, and pupil assessment done	no admin vitals		2		did not receive oxygen support	No advanced airway support received	No fever	seizure unknown	no open wound other than trauma site	No					mild TBI	0	0	15	4	5	6	15	Pre-op	4	5	6
							more than 1 bleed	More than 1 bleed	Fall	NA	Conservative	Female	university and above	formal employment	Kampala	Urban	28	no fbc done	CT done		GCS, cranial nerve, and pupil assessment done	no admin vitals	other	Not current smoker	No	did not receive oxygen support	No advanced airway support received	No fever	seizure unknown	no open wound other than trauma site	No					mild TBI	0	0	15	4	5	6	15	Pre-op	4	5	6	15	Pre-op
							other	fracture only	RTC	pedestrian	Conservative	Male			Mukono		5	fbc unknown	CT done		GCS, cranial nerve, and pupil assessment done	admin vitals unknown	none	Not current smoker	No	did not receive oxygen support	No advanced airway support received	No fever	no seizure	open wound other than trauma site	No					severe TBI	7	7	8	1	2	5	15
							CT not done	CT not done	RTC	pedestrian	AE CT pending	Male	secondary	unemployed	Wakiso	Rural	16	no fbc done	0	unable to pay	GCS, cranial nerve, and pupil assessment done	no admin vitals		Not current smoker	No	did not receive oxygen support	No advanced airway support received	No fever	seizure unknown	no open wound other than trauma site	No	62	130			mild TBI	1	1	14	3	5	6	15	Pre-op	4	5	6
9.81	193	32.2	10	139	4.46	97.6	other	EDH only	RTC	boda	Surgical	Male		self employed	Wakiso	Rural	35	fbc done	CT done		GCS, cranial nerve, and pupil assessment done	admin vitals done		Not current smoker	More than 2 drinks/day in past 2 weeks	received oxygen support	Had intubation or tracheostomy	No fever	yes seizure	no open wound other than trauma site	No	120	170	20		severe TBI	1	7	7	1	2	4	8	Pre-op	1	2	5	8	Post-op
							CT not done	CT not done	RTC	pedestrian	AE CT pending	Male			Kampala	Urban	23	no fbc done	0	unable to pay	GCS, cranial nerve, and pupil assessment done	no admin vitals		Not current smoker	No	did not receive oxygen support	No advanced airway support received	No fever	seizure unknown	no open wound other than trauma site	No	75	137			mild TBI			15	4	5	6
10.13	278	39.9	12.2				other	fracture only	RTC	pedestrian	Conservative	Male	none		Kabalore	Rural	2	fbc done	CT done		GCS, cranial nerve, and pupil assessment done	no admin vitals		Not current smoker	No	did not receive oxygen support	No advanced airway support received	No fever	yes seizure	no open wound other than trauma site	No					mild TBI	0	0	15	4	5	6	15	Pre-op	4	5	6	15	Pre-op
4.47	306	50.1	16.4	139.3	3.85	98.2	SDH only	SDH only	RTC	pedestrian	Surgical	Male		formal employment	Mityan	Rural	34	fbc done	CT done		GCS, cranial nerve, and pupil assessment done	no admin vitals	other	Current smoker	More than 2 drinks/day in past 2 weeks	did not receive oxygen support	No advanced airway support received	No fever	seizure unknown	no open wound other than trauma site	No		140			mild TBI	0	0	15	4	5	6	15	Pre-op	4	5	6	15	Pre-op
	323	30.7	9.2				more than 1 minor	More than 1 minor	Assault	NA	Surgical	Male	secondary	self employed	Kampala	Urban	21	no fbc done	CT done		GCS, cranial nerve, and pupil assessment done	no admin vitals	none	Not current smoker	No	did not receive oxygen support	No advanced airway support received	No fever	no seizure	open wound other than trauma site	No		117			moderate TBI	5	5	10				15	preop				15	preop
							other	EDH only	Assault	NA	Conservative	Male			Wakiso	Rural	31	no fbc done	CT done		GCS, cranial nerve, and pupil assessment done	no admin vitals		Not current smoker	No	did not receive oxygen support	No advanced airway support received	No fever	seizure unknown	no open wound other than trauma site	No					mild TBI	0	0	15	4	5	6	15	Pre-op	4	5	6	13	Pre-op
							normal CT	normal CT	RTC	pedestrian	Conservative	Female	none		Kiboga	Rural	3	no fbc done	CT done		GCS, cranial nerve, and pupil assessment done	no admin vitals		Not current smoker	No	did not receive oxygen support	No advanced airway support received	No fever	seizure unknown	no open wound other than trauma site	No			24		moderate TBI	0	6	9	2	4	3	9	Pre-op	2	4	3	15	Pre-op
							normal CT	normal CT	Fall	NA	AE CT done	Male	none	self employed	Kamuli	Rural	65	no fbc done	CT done		GCS, cranial nerve, and pupil assessment done	no admin vitals	hypertension	Not current smoker	More than 2 drinks/day in past 2 weeks	did not receive oxygen support	No advanced airway support received	No fever	seizure unknown	no open wound other than trauma site	No		175			severe TBI			7	2	2	3
							CT not done	CT not done	Fall	NA	AE CT pending	Male		formal employment	Kampala	Urban	25	no fbc done	0	unable to pay	GCS, cranial nerve, and pupil assessment done	no admin vitals		2		did not receive oxygen support	No advanced airway support received	No fever	seizure unknown	no open wound other than trauma site	No	89	108			mild TBI	0	0	15	4	5	6	15	Pre-op	4	5	6
							more than 1 bleed	More than 1 bleed	Assault	NA	Conservative	Male			Wakiso		31	no fbc done	CT done		GCS, cranial nerve, and pupil assessment done	admin vitals unknown	other	Not current smoker	No	did not receive oxygen support	No advanced airway support received	No fever	no seizure	open wound other than trauma site	No					mild TBI	0	0	15	4	5	6	15					15
							other	contusion only	RTC	pedestrian	Conservative	Male		formal employment	Luweero	Rural	21	no fbc done	CT done		GCS, cranial nerve, and pupil assessment done	no admin vitals		Not current smoker	No	did not receive oxygen support	No advanced airway support received	No fever	seizure unknown	no open wound other than trauma site	No					mild TBI	0	0	15	4	5	6	15	Pre-op	4	5	6	15	Pre-op
							other	contusion only	Assault	NA	Conservative	Male		formal employment	Kamuli	Rural	21	no fbc done	CT done		GCS, cranial nerve, and pupil assessment done	no admin vitals		Not current smoker	No	did not receive oxygen support	No advanced airway support received	No fever	seizure unknown	no open wound other than trauma site	No	76	120			mild TBI	0	0	15	4	5	6	15	Pre-op	4	5	6
							other	contusion only	RTC	pedestrian	AE CT done	Male	primary	unemployed	Kampala	Urban	12	no fbc done	CT done		GCS, cranial nerve, and pupil assessment done	no admin vitals		Not current smoker	No	did not receive oxygen support	No advanced airway support received	No fever	seizure unknown	no open wound other than trauma site	No	98	130			severe TBI	1	1	8	2	4	2	9	Pre-op	1	3	5
							normal CT	normal CT	RTC	pedestrian	AE CT done	Male	secondary	unemployed	Wakiso	Rural	17	no fbc done	CT done		GCS, cranial nerve, and pupil assessment done	admin vitals done	other	Not current smoker	No	did not receive oxygen support	No advanced airway support received	No fever	yes seizure	no open wound other than trauma site	No	64	127	20		mild TBI	1	1	14	4	4	6	15	Pre-op	4	5	6	15	Pre-op
							CT not done	CT not done	Assault	NA	AE CT pending	Male		self employed	Wakiso	Urban	25	no fbc done	0	unable to pay	GCS, cranial nerve, and pupil assessment done	no admin vitals		Not current smoker	No	did not receive oxygen support	No advanced airway support received	No fever	seizure unknown	no open wound other than trauma site	No	92	113			mild TBI	0	0	15	4	5	6	15	Pre-op	4	5	6	15	Pre-op
							other	contusion only	RTC	pedestrian	Conservative	Male		self employed	Kampala	Urban	21	no fbc done	CT done		GCS, cranial nerve, and pupil assessment done	no admin vitals		Not current smoker	No	did not receive oxygen support	No advanced airway support received	No fever	seizure unknown	no open wound other than trauma site	No		128			mild TBI			15	4	5	6
							other	contusion only	RTC	pedestrian	AE CT done	Male		self employed	Luweero	Rural	35	no fbc done	CT done		GCS, cranial nerve, and pupil assessment done	no admin vitals		Not current smoker	More than 2 drinks/day in past 2 weeks	did not receive oxygen support	No advanced airway support received	No fever	seizure unknown	no open wound other than trauma site	No					moderate TBI			9	3	3	3
							CT not done	CT not done	RTC	unknown	AE CT pending	Female	none	self employed	Mukono	Rural	35	no fbc done	0	other	GCS, cranial nerve, and pupil assessment done	no admin vitals		Not current smoker	No	did not receive oxygen support	No advanced airway support received	No fever	seizure unknown	no open wound other than trauma site	No					mild TBI	0	0	15	4	5	6	15	Pre-op	4	5	6
16.01	907	23.7	8.4	130	3.74	88.7	SDH only	SDH only	Fall	NA	Surgical	Female			Mityana	Rural	80	fbc done	CT done		GCS, cranial nerve, and pupil assessment done	no admin vitals		Not current smoker	No	did not receive oxygen support	No advanced airway support received	No fever	seizure unknown	no open wound other than trauma site	No	86	136			moderate TBI			12	4	2	6
							CT not done	CT not done	RTC	pedestrian	AE CT pending	Male	primary	unemployed	Kampala	Urban	16	no fbc done	0	unable to pay	GCS, cranial nerve, and pupil assessment done	no admin vitals		Not current smoker	No	did not receive oxygen support	No advanced airway support received	No fever	seizure unknown	no open wound other than trauma site	No	99	128			moderate TBI			11	4	1	6
9.07	270	33.9	11.3				other	Parenchymal only	Assault	NA	Conservative	Male	secondary	self employed	Mityana	Rural	31	fbc done	CT done		GCS, cranial nerve, and pupil assessment done	no admin vitals		Not current smoker	No	did not receive oxygen support	No advanced airway support received	No fever	yes seizure	no open wound other than trauma site	No		147	24		moderate TBI	0	6	9	2	2	5	9	Pre-op	2	2	5	12	Pre-op
							more than 1 bleed	More than 1 bleed	Fall	NA	Conservative	Male	primary	unemployed	Luweero	Rural	7	no fbc done	CT done		GCS, cranial nerve, and pupil assessment done	no admin vitals		Not current smoker	No	did not receive oxygen support	No advanced airway support received	No fever	seizure unknown	no open wound other than trauma site	No					mild TBI	1	2	13	4	4	5	14	Pre-op	4	4	6	15	Pre-op
							more than 1 minor	More than 1 minor	RTC	pedestrian	AE CT done	Male	secondary	unemployed	Mityana	Rural	17	no fbc done	CT done		GCS, cranial nerve, and pupil assessment done	no admin vitals		Not current smoker	No	did not receive oxygen support	No advanced airway support received	No fever	seizure unknown	no open wound other than trauma site	No	93	140			severe TBI	7	7	8		3	4	15	Pre-op	4	5	6	15	Pre-op
							other	EDH only	Assault	NA	Surgical	Male			Kampala		38	fbc unknown	CT done		GCS, cranial nerve, and pupil assessment done	admin vitals unknown	none	Not current smoker	No	did not receive oxygen support	No advanced airway support received	No fever	no seizure	open wound other than trauma site	No					moderate TBI	2	2	11	3	3	5	13	preop				12	preop
							other	Intraventricular only	RTC	pedestrian	Conservative	Male		formal employment	Wakiso	Rural	64	no fbc done	CT done		GCS, cranial nerve, and pupil assessment done	no admin vitals		Not current smoker	No	did not receive oxygen support	No advanced airway support received	No fever	seizure unknown	no open wound other than trauma site	No	84	137			mild TBI			15	4	5	6
							other	EDH only	Assault	NA	Conservative	Male			Kampala		16	fbc unknown	CT done		GCS, cranial nerve, and pupil assessment done	admin vitals unknown	none	Not current smoker		did not receive oxygen support	No advanced airway support received	No fever	seizure unknown	no open wound other than trauma site	Yes					severe TBI	7	7	8	3	2	3	15					15
							SDH only	SDH only	Assault	NA	Conservative	Male		unemployed	Kampala	Urban	35	no fbc done	CT done		GCS, cranial nerve, and pupil assessment done	admin vitals done		Not current smoker	More than 2 drinks/day in past 2 weeks	did not receive oxygen support	No advanced airway support received	No fever	seizure unknown	no open wound other than trauma site	No	76	136	22		mild TBI	0	0	15	4	5	6	15	Pre-op	4	5	6
							CT not done	CT not done	Assault	NA	AE CT pending	Male			Kampala	Urban	24	no fbc done	0	unable to pay	GCS, cranial nerve, and pupil assessment done	no admin vitals	hypertension	Not current smoker	More than 2 drinks/day in past 2 weeks	did not receive oxygen support	No advanced airway support received	No fever	seizure unknown	no open wound other than trauma site	No		150			mild TBI	1	1	13	4	3	6	14	Pre-op	4	4	6	15	Pre-op
9.17	487	27	8.3				SDH only	SDH only	Assault	NA	Surgical	Male			Iganga	Rural	50	fbc done	CT done		GCS, cranial nerve, and pupil assessment done	no admin vitals		Current smoker	More than 2 drinks/day in past 2 weeks	received oxygen support	Had intubation or tracheostomy	No fever	seizure unknown	no open wound other than trauma site	No	126	110			severe TBI	-4	-4	8	2	2	4	4	Pre-op	1	1	2
							other	EDH only	RTC	boda	Conservative	Female			Mubende		30	fbc unknown	CT done		GCS, cranial nerve, and pupil assessment done	admin vitals unknown	none	Not current smoker	No	did not receive oxygen support	No advanced airway support received	No fever	yes seizure	open wound other than trauma site	No					moderate TBI	4	6	9	2	2	5	13					15
							other	edema only	RTC	pedestrian	AE CT done	Male		self employed	Wakiso	Rural	25	no fbc done	CT done		GCS, cranial nerve, and pupil assessment done	no admin vitals		Not current smoker		did not receive oxygen support	No advanced airway support received	No fever	seizure unknown	no open wound other than trauma site	No		130			mild TBI	0	0	14	4	4	6	14	Pre-op	4	4	6
							other	EDH only	RTC	pedestrian	Conservative	Male	secondary	self employed	Mukono	Rural	40	no fbc done	CT done		GCS, cranial nerve, and pupil assessment done	no admin vitals		Not current smoker	No	did not receive oxygen support	No advanced airway support received	No fever	yes seizure	no open wound other than trauma site	No					mild TBI	0	2	13	4	4	5	13	Pre-op	3	4	6	14	Pre-op
13	562	28.8	10				more than 1 bleed	More than 1 bleed	Fall	NA	Conservative	Male	none	self employed	Arua	Rural	76	fbc done	CT done		GCS, cranial nerve, and pupil assessment done	no admin vitals		Not current smoker	More than 2 drinks/day in past 2 weeks	received oxygen support	Had intubation or tracheostomy	No fever	yes seizure	open wound other than trauma site			170			moderate TBI			9	3	2	4
							other	contusion only	RTC	pedestrian	AE CT done	Male	primary	unemployed	Butambala	Rural	13	no fbc done	CT done		GCS, cranial nerve, and pupil assessment done	no admin vitals	other	Not current smoker	No	did not receive oxygen support	No advanced airway support received	No fever	seizure unknown	no open wound other than trauma site	No	78	120			moderate TBI	3	3	12	3	4	5	15	Pre-op	4	5	6	15	Pre-op
							other	edema only	RTC	boda	Conservative	Male		self employed	Mityana	Rural	38	no fbc done	CT done		GCS, cranial nerve, and pupil assessment done	admin vitals done		2	More than 2 drinks/day in past 2 weeks	did not receive oxygen support	No advanced airway support received	No fever	seizure unknown	no open wound other than trauma site	No	63	115	20		mild TBI	0	0	13	3	4	6	13	Pre-op	3	4	6
							other	fracture only	RTC	boda	AE CT done	Male		self employed	Luweero	Rural	29	no fbc done	CT done		GCS, cranial nerve, and pupil assessment done	no admin vitals	other	Not current smoker	No	did not receive oxygen support	No advanced airway support received	No fever	seizure unknown	no open wound other than trauma site	No		137			mild TBI	0	0	15	4	5	6	15	Pre-op	4	5	6
7.56	173	32.1	10.7				other	EDH only	RTC	pedestrian	Conservative	Male	primary	unemployed	Mubende	Rural	11	fbc done	CT done		GCS, cranial nerve, and pupil assessment done	admin vitals done		Not current smoker	No	did not receive oxygen support	Had intubation or tracheostomy	Yes fever	yes seizure	no open wound other than trauma site	No	85	97	20		moderate TBI	2	4	10	3	2	5	12	Pre-op	4	3	5	11	Pre-op
							normal CT	normal CT	RTC	car	AE CT done	Female	secondary	self employed	Kampala	Urban	28	no fbc done	CT done		GCS, cranial nerve, and pupil assessment done	no admin vitals		Not current smoker	No	did not receive oxygen support	No advanced airway support received	No fever	yes seizure	no open wound other than trauma site	No	80		20		mild TBI	0	0	15	4	5	6	15	Pre-op	4	5	6
19.15	387	33.2	11.1	130	4.91	91.4	other	EDH only	RTC	pedestrian	Surgical	Male			Wakiso	Rural	18	fbc done	CT done		GCS, cranial nerve, and pupil assessment done	no admin vitals	other	Not current smoker	No	did not receive oxygen support	No advanced airway support received	No fever	seizure unknown	no open wound other than trauma site	No		106			mild TBI	2	2	13	3	4	6	15	Pre-op	4	5	6
							other	EDH only	Fall	NA	Conservative	Female	none		Kampala	Urban	1	no fbc done	CT done		GCS, cranial nerve, and pupil assessment done	no admin vitals		Not current smoker	No	did not receive oxygen support	No advanced airway support received	No fever	seizure unknown	no open wound other than trauma site	No					mild TBI	1	1	14	4	5	5	15	Pre-op	4	5	6
							CT not done	CT not done	RTC	boda	AE CT pending	Male		self employed	Kampala	Urban	32	no fbc done	0	unable to pay	GCS, cranial nerve, and pupil assessment done	no admin vitals		Not current smoker	More than 2 drinks/day in past 2 weeks	did not receive oxygen support	No advanced airway support received	No fever	seizure unknown		No	132	143			severe TBI	4	4	7	1	1	5	11	Pre-op	4	2	5
							other	fracture only	Assault	NA	Surgical	Male			Mityana	Rural	35	fbc done	CT done		GCS, cranial nerve, and pupil assessment done	admin vitals unknown		Not current smoker	No	did not receive oxygen support	Had intubation or tracheostomy	Yes fever	yes seizure	open wound other than trauma site	No					moderate TBI	4	4	11	3	5	3	15					15	preop
							CT not done	CT not done	RTC	boda	AE CT pending	Male	none	self employed	Wakiso	Rural	21	no fbc done	0	unable to pay	GCS, cranial nerve, and pupil assessment done	no admin vitals		Not current smoker		did not receive oxygen support	No advanced airway support received	No fever	seizure unknown	no open wound other than trauma site	No	77	128			mild TBI			13	4	3	6
							SDH only	SDH only	Assault	NA	AE CT done	Male		self employed	Luweero	Rural	100	no fbc done	CT done		GCS, cranial nerve, and pupil assessment done	no admin vitals		Current smoker	More than 2 drinks/day in past 2 weeks	did not receive oxygen support	No advanced airway support received	No fever	seizure unknown	no open wound other than trauma site	No	117	133			mild TBI	0	0	14	4	4	6	14	Pre-op	4	4	6
							normal CT	normal CT	RTC	boda	AE CT done	Male	primary	self employed	Wakiso	Rural	20	no fbc done	CT done		GCS, cranial nerve, and pupil assessment done	no admin vitals	other	Not current smoker	No	did not receive oxygen support	No advanced airway support received	No fever	seizure unknown	no open wound other than trauma site	No					mild TBI	0	0	15	4	5	6	15	Pre-op	4	5	6
	419	71.8	21.1	138.2	5.64	79.1	SDH only	SDH only	Assault	NA	Conservative	Male	secondary	unemployed	Kampala	Urban	22	no fbc done	CT done		GCS, cranial nerve, and pupil assessment done	no admin vitals		Not current smoker	No	did not receive oxygen support	No advanced airway support received	No fever	seizure unknown	no open wound other than trauma site	No	84	137			mild TBI	-1	-1	15	4	5	6	14	Pre-op	4	4	6
							SDH only	SDH only			Preop but no surg	Male			Mukono		66	fbc unknown	CT done		GCS, cranial nerve, and pupil assessment done	admin vitals unknown	none	Not current smoker	No	did not receive oxygen support	No advanced airway support received		yes seizure	no open wound other than trauma site	No					mild TBI	0	0	15	4	5	6	15					15
							CT not done	CT not done	RTC	unknown	AE CT pending	Male		self employed	Wakiso	Urban	22	no fbc done	0	unable to pay	GCS, cranial nerve, and pupil assessment done	no admin vitals		Not current smoker	More than 2 drinks/day in past 2 weeks	did not receive oxygen support	No advanced airway support received	No fever	seizure unknown	no open wound other than trauma site	No	70	140			mild TBI	0	0	15	4	5	6	15	Pre-op	4	5	6
							other	Subarachnoid only	RTC	bike	Conservative	Male			Lira		34	fbc unknown	CT done		GCS, cranial nerve, and pupil assessment done	admin vitals unknown	none	Not current smoker	No	did not receive oxygen support	No advanced airway support received	No fever	no seizure	open wound other than trauma site	No					mild TBI	-1	0	15	4	5	6	14					14
4.93	202	38.4	12.3				other	EDH only	RTC	pedestrian	Surgical	Male	secondary	unemployed	Buikwe	Rural	16	fbc done	CT done		GCS, cranial nerve, and pupil assessment done	admin vitals done	other	Not current smoker	No	did not receive oxygen support	No advanced airway support received	No fever	seizure unknown	no open wound other than trauma site	No	68	116	22		mild TBI	1	1	14	4	4	6	15	Pre-op	4	5	6	14	Post-op
							normal CT	normal CT	Fall	NA	Conservative	Male	secondary	unemployed	Kampala	Urban	18	no fbc done	CT done		GCS, cranial nerve, and pupil assessment done	no admin vitals		Not current smoker	No	did not receive oxygen support	No advanced airway support received	No fever	seizure unknown	no open wound other than trauma site	No					mild TBI	2	2	13	3	4	6	15	Pre-op	4	5	6
							other	Subarachnoid only	Assault	NA	Conservative	Male	secondary	self employed	Wakiso	Rural	27	no fbc done	CT done		GCS, cranial nerve, and pupil assessment done	admin vitals done	other	Not current smoker	More than 2 drinks/day in past 2 weeks	did not receive oxygen support	No advanced airway support received	No fever	seizure unknown	no open wound other than trauma site	No	82	110	18		mild TBI	1	1	14	4	4	6	15	Pre-op	4	5	6	15	Pre-op
							other	EDH only	RTC	boda	Conservative	Male		self employed	Kampala	Urban	27	no fbc done	CT done		GCS, cranial nerve, and pupil assessment done	no admin vitals		Not current smoker	No	did not receive oxygen support	No advanced airway support received	No fever	seizure unknown	no open wound other than trauma site	No	93	151			mild TBI	0	0	15	4	5	6	15	Pre-op	4	5	6
							CT not done	CT not done	Assault	NA	AE CT pending	Male			Masaka	Rural	29	no fbc done	0	unable to pay	GCS, cranial nerve, and pupil assessment done	no admin vitals		Not current smoker	No	did not receive oxygen support	No advanced airway support received	No fever	seizure unknown	no open wound other than trauma site	No		104			moderate TBI	0	0	10	2	3	5	10	Pre-op	4	4	5	13
							other	fracture only	RTC	pedestrian	AE CT done	Male			Kampala	Urban	24	no fbc done	CT done		GCS, cranial nerve, and pupil assessment done	no admin vitals		Not current smoker	No	did not receive oxygen support	No advanced airway support received	No fever	seizure unknown	no open wound other than trauma site	No					mild TBI			15	4	5	6
							CT not done	CT not done	RTC	pedestrian	AE CT pending	Male	primary		Kampala	Urban	25	no fbc done	0	unable to pay	GCS, cranial nerve, and pupil assessment done	no admin vitals		Not current smoker	No	did not receive oxygen support	No advanced airway support received	No fever	seizure unknown	no open wound other than trauma site	No					moderate TBI			9	3	3	3
							normal CT	normal CT	RTC	pedestrian	Conservative	Male			Lira		10	fbc unknown	CT done		GCS, cranial nerve, and pupil assessment done	admin vitals unknown	none	Not current smoker		did not receive oxygen support	No advanced airway support received	No fever	seizure unknown	no open wound other than trauma site	Yes					mild TBI			15	4	5	6
							other	Parenchymal only	Assault	NA	AE CT done	Male		self employed	Wakiso	Rural	42	no fbc done	CT done		GCS, cranial nerve, and pupil assessment done	no admin vitals		Not current smoker	More than 2 drinks/day in past 2 weeks	did not receive oxygen support	No advanced airway support received	No fever	seizure unknown	no open wound other than trauma site	No					mild TBI	0	0	13	2	5	6	13	Pre-op	2	5	6
							CT not done	CT not done	Assault	NA	AE CT pending	Male		self employed	Kampala	Urban	28	no fbc done	0	unable to pay	GCS, cranial nerve, and pupil assessment done	admin vitals done		Not current smoker	No	did not receive oxygen support	No advanced airway support received	No fever	seizure unknown	no open wound other than trauma site	No	80	135	22		mild TBI	0	0	15	4	5	6	15	Pre-op	4	5	6	15	Pre-op
							other	contusion only	Assault	NA	Conservative	Male	secondary	unemployed	Wakiso	Rural	18	no fbc done	CT done		GCS, cranial nerve, and pupil assessment done	no admin vitals		Not current smoker	No	did not receive oxygen support	No advanced airway support received	No fever	seizure unknown	no open wound other than trauma site	No					mild TBI	0	0	15	4	5	6	15	Pre-op	4	5	6	15	Pre-op
							CT not done	CT not done	RTC	unknown	AE CT pending	Male		self employed	Wakiso	Urban	30	no fbc done	0	unable to pay	GCS, cranial nerve, and pupil assessment done	no admin vitals		Not current smoker	No	did not receive oxygen support	No advanced airway support received	No fever	seizure unknown	no open wound other than trauma site	No	84				mild TBI	0	0	15	4	5	6	15	Pre-op	4	5	6
							CT not done	CT not done	RTC	boda	AE CT pending	Male			Wakiso	Rural	25	no fbc done	0	unable to pay	GCS, cranial nerve, and pupil assessment done	no admin vitals		2		did not receive oxygen support	No advanced airway support received	No fever	seizure unknown	open wound other than trauma site	No					mild TBI			15	4	5	6
							other	fracture only	RTC	pedestrian	AE CT done	Male	none	formal employment	Jinja	Rural	2	no fbc done	CT done		GCS, cranial nerve, and pupil assessment done	no admin vitals	cancer	Not current smoker	No	did not receive oxygen support	No advanced airway support received	No fever	yes seizure	no open wound other than trauma site	No	80		20		moderate TBI	-2	2	10	3	3	4	8	Pre-op	2	2	4	12	Pre-op
							CT not done	CT not done	RTC	pedestrian	AE CT pending	Male			Kampala	Urban	34	no fbc done	0	unable to pay	GCS, cranial nerve, and pupil assessment done	no admin vitals		Not current smoker	No	did not receive oxygen support	No advanced airway support received	No fever	seizure unknown	no open wound other than trauma site	No					moderate TBI			10	2	3	5
							other	contusion only	Fall	NA	Conservative	Male			Wakiso	Urban	24	no fbc done	CT done		GCS, cranial nerve, and pupil assessment done	no admin vitals		Not current smoker	No	did not receive oxygen support	No advanced airway support received	No fever	seizure unknown	no open wound other than trauma site	No					mild TBI	0	0	15	4	5	6	15	Pre-op	4	5	6
6.51	170	53.2	17				other	EDH only	RTC	boda	Surgical	Male	secondary	self employed	Budaka	Rural	42	fbc done	CT done		GCS, cranial nerve, and pupil assessment done	admin vitals done	none	Not current smoker	No	did not receive oxygen support	No advanced airway support received	No fever	no seizure	no open wound other than trauma site	No	52	121	24		moderate TBI	5	5	9	4	1	4	14
							other	EDH only	RTC	pedestrian	Conservative	Female		formal employment	Arua	Rural	58	no fbc done	CT done		GCS, cranial nerve, and pupil assessment done	admin vitals done		Not current smoker	No	did not receive oxygen support	No advanced airway support received	No fever	seizure unknown	no open wound other than trauma site	No	110	144	24		moderate TBI	-1	0	10	2	3	5	9	Pre-op	2	2	5	9	Pre-op
							CT not done	CT not done	Assault	NA	AE CT pending	Male			Kampala	Urban	37	no fbc done	0	unable to pay	GCS, cranial nerve, and pupil assessment done	no admin vitals		Current smoker	More than 2 drinks/day in past 2 weeks	did not receive oxygen support	No advanced airway support received	No fever	seizure unknown	no open wound other than trauma site	No					mild TBI	0	0	15	4	5	6	15	Pre-op	4	5	6
							other	Subarachnoid only	RTC	boda	Conservative	Male		self employed	Kampala	Urban	22	no fbc done	CT done		GCS, cranial nerve, and pupil assessment done	no admin vitals		Not current smoker	No	did not receive oxygen support	Had intubation or tracheostomy	No fever	seizure unknown	no open wound other than trauma site	No	74	145			moderate TBI	-2	3	11	2	4	5	9	Pre-op	2	2	5	14	Pre-op
4.19	283	41.9					SDH only	SDH only			Surgical	Male			Kampala	Urban	50	no fbc done	CT done		GCS, cranial nerve, and pupil assessment done	no admin vitals		Not current smoker	More than 2 drinks/day in past 2 weeks	did not receive oxygen support	No advanced airway support received	No fever	seizure unknown	no open wound other than trauma site	No					mild TBI	0	0	15	4	5	6	15	Pre-op	4	5	6
5.1	149	36.6	12.1	133	3.1	96.3	more than 1 minor	More than 1 minor	RTC	pedestrian	Conservative	Female		self employed	Kagadi	Rural	38	fbc done	CT done		GCS, cranial nerve, and pupil assessment done	no admin vitals		Not current smoker	No	did not receive oxygen support	No advanced airway support received	No fever	yes seizure	no open wound other than trauma site	No		110			moderate TBI	2	2	12	3	4	5	14	Pre-op	4	4	6	14	Pre-op
							other	fracture only	Assault	NA	Preop but no surg	Male			Wakiso		35	fbc unknown	CT done		GCS, cranial nerve, and pupil assessment done	admin vitals unknown	other	Not current smoker	No	did not receive oxygen support	No advanced airway support received	No fever	no seizure	no open wound other than trauma site	No					mild TBI	0	1	14	4	4	6	14					15
							other	fracture only	RTC	pedestrian	Surgical	Male	primary	unemployed	Wakiso	Rural	5	no fbc done	CT done		GCS, cranial nerve, and pupil assessment done	no admin vitals		Not current smoker	No	did not receive oxygen support	No advanced airway support received	No fever	seizure unknown	no open wound other than trauma site	No					mild TBI	-2	0	15	4	5	6	13	Post-op	3	4	6	14	Post-op
							more than 1 minor	More than 1 minor	Assault	NA	Conservative	Male	primary	unemployed	Kampala	Urban	9	no fbc done	CT done		GCS, cranial nerve, and pupil assessment done	admin vitals done	other	Not current smoker	No	did not receive oxygen support	No advanced airway support received	No fever	seizure unknown	no open wound other than trauma site	No	111	100	18		mild TBI	0	0	15	4	5	6	15	Pre-op	4	5	6	15	Pre-op
							other	contusion only	Fall	NA	AE CT done	Female	primary	formal employment	Mubende	Rural	20	no fbc done	CT done		GCS, cranial nerve, and pupil assessment done	no admin vitals		Not current smoker	No	did not receive oxygen support	No advanced airway support received	No fever	seizure unknown	no open wound other than trauma site	Yes	145	146			mild TBI			15	4	5	6
							CT not done	CT not done	RTC	pedestrian	AE CT pending	Male			Wakiso	Rural	20	no fbc done	0	unable to pay	GCS, cranial nerve, and pupil assessment done	no admin vitals		Not current smoker	More than 2 drinks/day in past 2 weeks	did not receive oxygen support	No advanced airway support received	No fever	seizure unknown	no open wound other than trauma site	No	72	155			mild TBI			15	4	5	6
							more than 1 minor	More than 1 minor	RTC	boda	Conservative	Male		self employed	Luweero	Rural	23	no fbc done	CT done		GCS, cranial nerve, and pupil assessment done	admin vitals done		Not current smoker	No	did not receive oxygen support	No advanced airway support received	No fever	seizure unknown	no open wound other than trauma site	No	87	105	18		mild TBI	0	0	15	4	5	6	15	Pre-op	4	5	6
9.97	84	37.1	11.4	138	5.17		other	fracture only	RTC	pedestrian	Conservative	Male	primary	unemployed	Jinja	Rural	5	fbc done	CT done		GCS, cranial nerve, and pupil assessment done	no admin vitals		Not current smoker	No	did not receive oxygen support	No advanced airway support received	No fever	seizure unknown	no open wound other than trauma site	Yes					mild TBI	0	0	15	4	5	6	15	Pre-op	4	5	6	15	Pre-op
							other	contusion only	Assault	NA	Conservative	Male	secondary	unemployed	Wakiso	Rural	21	no fbc done	CT done		GCS, cranial nerve, and pupil assessment done	no admin vitals		Not current smoker	No	did not receive oxygen support	No advanced airway support received	No fever	seizure unknown	no open wound other than trauma site	No					mild TBI	0	0	15	4	5	6	15	Pre-op	4	5	6
							SDH only	SDH only	RTC	pedestrian	AE CT done	Female	primary	unemployed	Kampala	Urban	5	no fbc done	CT done		GCS, cranial nerve, and pupil assessment done	admin vitals done		Not current smoker	No	did not receive oxygen support	No advanced airway support received	No fever	seizure unknown	no open wound other than trauma site	No	86	131	22		mild TBI	0	0	15	4	5	6	15	Pre-op	4	5	6
							SDH only	SDH only	RTC	pedestrian	Surgical	Male			Lira		32	fbc unknown	CT done		GCS, cranial nerve, and pupil assessment done	admin vitals unknown	none	Not current smoker	No	did not receive oxygen support	No advanced airway support received	No fever	no seizure	no open wound other than trauma site	No					moderate TBI			10	2	3	5
							more than 1 minor	More than 1 minor	RTC	pedestrian	Conservative	Female	none		Masaka	Rural	3	no fbc done	CT done		GCS, cranial nerve, and pupil assessment done	no admin vitals		Not current smoker	No	did not receive oxygen support	Had intubation or tracheostomy	No fever	yes seizure	no open wound other than trauma site	No			24		severe TBI	5	7	6	1	2	3	11	Pre-op	3	2	6	13	Pre-op
							more than 1 bleed	More than 1 bleed	RTC	unknown	Conservative	Male			Gomba		40	fbc unknown	CT done		GCS, cranial nerve, and pupil assessment done	admin vitals unknown	other	Not current smoker	No	did not receive oxygen support	No advanced airway support received	No fever	no seizure	open wound other than trauma site	No					mild TBI	1	1	14	3	5	6	15					15
							other	contusion only	RTC	pedestrian	Conservative	Male			Wakiso	Rural	19	no fbc done	CT done		GCS, cranial nerve, and pupil assessment done	no admin vitals		2		did not receive oxygen support	No advanced airway support received	No fever	seizure unknown	no open wound other than trauma site	No	87	109			mild TBI	0	0	15	4	5	6	15	Pre-op	4	5	6
							CT not done	CT not done	Assault	NA	AE CT pending	Male			Kampala	Urban	22	no fbc done	0	unable to pay	GCS, cranial nerve, and pupil assessment done	no admin vitals		Not current smoker	More than 2 drinks/day in past 2 weeks	did not receive oxygen support	No advanced airway support received	No fever	seizure unknown	open wound other than trauma site	No	90	140			mild TBI	2	2	13	4	3	6	15	Pre-op	4	5	6
							other	Parenchymal only	RTC	pedestrian	Conservative	Male			Kakumiro		2	fbc unknown	CT done		GCS, cranial nerve, and pupil assessment done	admin vitals unknown	none	Not current smoker		did not receive oxygen support	No advanced airway support received	No fever	seizure unknown	no open wound other than trauma site	Yes					mild TBI	-3	-1	13	4	3	6	10					12
							CT not done	CT not done	RTC	boda	AE CT pending	Male	primary	self employed	Wakiso	Rural	25	no fbc done	0	other	GCS, cranial nerve, and pupil assessment done	admin vitals done		Not current smoker	More than 2 drinks/day in past 2 weeks	did not receive oxygen support	No advanced airway support received	No fever	seizure unknown	no open wound other than trauma site	No	86	133	22		mild TBI			15	4	5	6
							CT not done	CT not done	RTC	unknown	AE CT pending	Female			Kampala	Urban	30	no fbc done	0	unable to pay	GCS, cranial nerve, and pupil assessment done	no admin vitals		2		did not receive oxygen support	No advanced airway support received	No fever	seizure unknown	open wound other than trauma site	No					mild TBI	-1	-1	15	4	5	6	14	Pre-op	4	4	6
6.06	206	43.7	14.9				SDH only	SDH only	RTC	boda	Surgical	Male	primary	formal employment	Mubende	Rural	42	fbc done	CT done		GCS, cranial nerve, and pupil assessment done	no admin vitals	none	Not current smoker	More than 2 drinks/day in past 2 weeks	did not receive oxygen support	No advanced airway support received	No fever	no seizure	no open wound other than trauma site	No					mild TBI	0	0	15	4	5	6	15	preop				15	preop
							more than 1 minor	More than 1 minor	Assault	NA	Conservative	Male			Wakiso		29	fbc unknown	CT done		GCS, cranial nerve, and pupil assessment done	admin vitals unknown	other	Not current smoker	No	did not receive oxygen support	No advanced airway support received	No fever	no seizure	open wound other than trauma site	No					mild TBI	0	0	15	4	5	6	15					15
10.77	318	34.7	10.5				normal CT	normal CT	RTC	boda	Conservative	Male	secondary	self employed	Kampala	Urban	20	fbc done	CT done		GCS, cranial nerve, and pupil assessment done	no admin vitals	other	Not current smoker	No	did not receive oxygen support	No advanced airway support received	No fever	seizure unknown	no open wound other than trauma site	No	64	128			moderate TBI	0	1	10	2	2	6	10	Pre-op	2	2	6	11	Pre-op
							other	fracture only	RTC	pedestrian	AE CT done	Male			Masindi	Rural	26	no fbc done	CT done		GCS, cranial nerve, and pupil assessment done	admin vitals done		Not current smoker	More than 2 drinks/day in past 2 weeks	did not receive oxygen support	No advanced airway support received	No fever	seizure unknown	no open wound other than trauma site	No	86	101	18		mild TBI			15	4	5	6
10.21	202	39.5	13.3	139	3.48	104.5	more than 1 minor	More than 1 minor	RTC	pedestrian	Conservative	Male	secondary	self employed	Apac	Rural	23	fbc done	CT done		GCS, cranial nerve, and pupil assessment done	admin vitals done		2	No	did not receive oxygen support	Had intubation or tracheostomy	No fever	seizure unknown	no open wound other than trauma site	No	63	124	24		moderate TBI	1	3	9	1	2	6	10	Pre-op	2	2	6	10	Pre-op
							CT not done	CT not done	RTC	pedestrian	AE CT pending	Male	primary	unemployed	Kampala	Urban	6	no fbc done	0	unable to pay	GCS, cranial nerve, and pupil assessment done	no admin vitals		Not current smoker	No	did not receive oxygen support	No advanced airway support received	No fever	seizure unknown	no open wound other than trauma site	No					moderate TBI			9	3	2	4
							other	fracture only	RTC	pedestrian	Conservative	Male	primary	unemployed	Mpigi	Rural	13	no fbc done	CT done		GCS, cranial nerve, and pupil assessment done	admin vitals done		Not current smoker	No	received oxygen support	Had intubation or tracheostomy	No fever	seizure unknown	no open wound other than trauma site	No	76	103	14		moderate TBI	3	3	11	3	3	5	14	Pre-op	4	4	6	14	Pre-op
							normal CT	normal CT	RTC	pedestrian	Conservative	Male			Kampala	Urban	28	no fbc done	CT done		GCS, cranial nerve, and pupil assessment done	no admin vitals		2	No	did not receive oxygen support	No advanced airway support received	No fever	seizure unknown	no open wound other than trauma site	No		90			mild TBI	2	2	13	3	4	6	15	Pre-op	4	5	6
							CT not done	CT not done	RTC	pedestrian	AE CT pending	Male			Kampala	Urban	30	no fbc done	0	unable to pay	GCS, cranial nerve, and pupil assessment done	no admin vitals		Not current smoker	More than 2 drinks/day in past 2 weeks	did not receive oxygen support	No advanced airway support received	No fever	seizure unknown	no open wound other than trauma site	No					mild TBI	0	0	15	4	5	6	15	Pre-op	4	5	6	15	Pre-op
							SDH only	SDH only	RTC	boda	Conservative	Male			Wakiso		30	fbc unknown	CT done		GCS, cranial nerve, and pupil assessment done	admin vitals unknown	none	Not current smoker	No	did not receive oxygen support	No advanced airway support received	No fever	no seizure	open wound other than trauma site	No					mild TBI	0	1	14	4	4	6	14					14
							CT not done	CT not done	RTC	boda	AE CT pending	Male	secondary	self employed	Masaka	Rural	27	no fbc done	0	unable to pay	GCS, cranial nerve, and pupil assessment done	no admin vitals		Not current smoker	More than 2 drinks/day in past 2 weeks	did not receive oxygen support	No advanced airway support received	No fever	seizure unknown	no open wound other than trauma site	No					mild TBI	0	0	15	4	5	6	15	Pre-op	4	5	6
							CT not done	CT not done	Fall	NA	AE CT pending	Male	primary	unemployed	Wakiso	Rural	6	no fbc done	0	unable to pay	GCS, cranial nerve, and pupil assessment done	no admin vitals		Not current smoker	No	did not receive oxygen support	No advanced airway support received	No fever	seizure unknown	no open wound other than trauma site	No					moderate TBI	6	6	9	3	2	4	15	Pre-op	4	5	6
							more than 1 minor	More than 1 minor	RTC	pedestrian	Conservative	Female			Luweero		38	fbc unknown	CT done		GCS, cranial nerve, and pupil assessment done	admin vitals unknown	other	Not current smoker	No	did not receive oxygen support	No advanced airway support received	No fever	no seizure	open wound other than trauma site	No					mild TBI	0	0	14	4	4	6	14					14
							other	fracture only	Assault	NA	AE CT done	Male	none	self employed	Buikwe	Rural	66	no fbc done	CT done		GCS, cranial nerve, and pupil assessment done	admin vitals done		Not current smoker	No	did not receive oxygen support	No advanced airway support received	No fever	seizure unknown	no open wound other than trauma site	No	103	112	22		moderate TBI			11	3	3	5
							CT not done	CT not done	Fall	NA	AE CT pending	Male		self employed	Kampala	Urban	46	no fbc done	0	unable to pay	GCS, cranial nerve, and pupil assessment done	no admin vitals	other	Not current smoker	More than 2 drinks/day in past 2 weeks	did not receive oxygen support	No advanced airway support received	No fever	seizure unknown	no open wound other than trauma site	No	70	184			mild TBI			15	4	5	6
							CT not done	CT not done	RTC	pedestrian	AE CT pending	Male			Wakiso	Rural	30	no fbc done	0	unable to pay	GCS, cranial nerve, and pupil assessment done	no admin vitals		Not current smoker	More than 2 drinks/day in past 2 weeks	did not receive oxygen support	No advanced airway support received	No fever	seizure unknown	no open wound other than trauma site	No					mild TBI	0	0	15	4	5	6	15	Pre-op	4	5	6
							CT not done	CT not done	RTC	pedestrian	AE CT pending	Female		self employed	Kampala	Urban	23	no fbc done	0	unable to pay	GCS, cranial nerve, and pupil assessment done	no admin vitals		Not current smoker	No	did not receive oxygen support	No advanced airway support received	No fever	seizure unknown	no open wound other than trauma site	No					mild TBI	0	0	15	4	5	6	15	Pre-op	4	5	6
							other	EDH only	Fall	NA	Surgical	Male	primary	unemployed		Rural	10	no fbc done	CT done		GCS, cranial nerve, and pupil assessment done	no admin vitals		Not current smoker	No	did not receive oxygen support	Had intubation or tracheostomy	No fever	seizure unknown	no open wound other than trauma site	No					mild TBI	0	0	15	4	5	6	15	Pre-op	4	5	6	14	Post-op
10.79	190	24.3	7.9	141	3.82	102.3	other	Intraventricular only	RTC	pedestrian	Conservative	Male	primary	unemployed	Lwemiyaga	Rural	4	fbc done	CT done		GCS, cranial nerve, and pupil assessment done	admin vitals done	other	Not current smoker	No	did not receive oxygen support	No advanced airway support received	No fever	seizure unknown	no open wound other than trauma site	No	76	112	20		severe TBI	6	6	8	1	2	5	14	Pre-op	4	5	5
6.62	178	43	15.9				other	EDH only	RTC	boda	Surgical	Male	secondary	self employed	Wakiso	Rural	22	fbc done	CT done		GCS, cranial nerve, and pupil assessment done	admin vitals done		Not current smoker	More than 2 drinks/day in past 2 weeks	did not receive oxygen support	No advanced airway support received	No fever	seizure unknown	no open wound other than trauma site	No	97	160	20		mild TBI	0	0	15	4	5	6	15	Pre-op	4	5	6	15	Post-op
							other	Subarachnoid only	RTC	pedestrian	Conservative	Male			Wakiso		10	fbc unknown	CT done		GCS, cranial nerve, and pupil assessment done	admin vitals unknown	other	Not current smoker	No	did not receive oxygen support	No advanced airway support received	No fever	no seizure	no open wound other than trauma site	No					mild TBI	-1	0	14	4	4	6	13					14
							other	Subarachnoid only	Assault	NA	Conservative	Male	secondary	unemployed	Wakiso	Rural	17	no fbc done	CT done		GCS, cranial nerve, and pupil assessment done	admin vitals done		Not current smoker	No	did not receive oxygen support	No advanced airway support received	No fever	seizure unknown	no open wound other than trauma site	No	76	124	16		mild TBI	0	0	15	4	5	6	15	Pre-op	4	5	6	15	Pre-op
							other	EDH only	RTC	unknown	Conservative	Male			Kampala		30	fbc unknown	CT done		GCS, cranial nerve, and pupil assessment done	admin vitals unknown	other	Not current smoker	More than 2 drinks/day in past 2 weeks	did not receive oxygen support	No advanced airway support received	No fever	no seizure	open wound other than trauma site	No					mild TBI	1	2	13	3	4	6	14					14
							CT not done	CT not done	RTC	pedestrian	AE CT done	Male	primary	unemployed	Kagadi	Rural	3	no fbc done	CT done		GCS, cranial nerve, and pupil assessment done	no admin vitals		Not current smoker	No	did not receive oxygen support	No advanced airway support received	No fever	seizure unknown	no open wound other than trauma site	No					mild TBI	0	0	15	4	5	6	15	Pre-op	4	5	6
							more than 1 minor	More than 1 minor	Assault	NA	Conservative	Male	secondary	self employed	Kiboga	Rural	35	no fbc done	CT done		GCS, cranial nerve, and pupil assessment done	no admin vitals		Not current smoker	No	did not receive oxygen support	No advanced airway support received	No fever	seizure unknown	no open wound other than trauma site	No	70				mild TBI	0	0	15	4	5	6	15	Pre-op	4	5	6	15	Pre-op
							more than 1 minor	More than 1 minor	RTC	unknown	Conservative	Male			Lira		26	fbc unknown	CT done		GCS, cranial nerve, and pupil assessment done	admin vitals unknown	none	Not current smoker	More than 2 drinks/day in past 2 weeks	received oxygen support	No advanced airway support received	No fever	no seizure	no open wound other than trauma site	No					moderate TBI	3	3	9	4	1	4	12
							CT not done	CT not done	Fall	NA	AE CT pending	Male			Wakiso	Rural	21	no fbc done	0	unable to pay	GCS, cranial nerve, and pupil assessment done	no admin vitals		Not current smoker	More than 2 drinks/day in past 2 weeks	did not receive oxygen support	No advanced airway support received	No fever	seizure unknown	no open wound other than trauma site	No	98	115			mild TBI			15	4	5	6
							other	fracture only	Assault	NA	Conservative	Male			Wakiso	Rural	35	no fbc done	CT done		GCS, cranial nerve, and pupil assessment done	no admin vitals		2		did not receive oxygen support	No advanced airway support received	No fever	seizure unknown	no open wound other than trauma site			137			mild TBI	1	1	14	4	5	6	15	Pre-op	4	5	6
9.86	384	22.5	7				other	Subarachnoid only	Assault	NA	Conservative	Male	secondary	formal employment	Wakiso	Rural	35	fbc done	CT done		GCS, cranial nerve, and pupil assessment done	no admin vitals		Not current smoker	No	did not receive oxygen support	No advanced airway support received	No fever	seizure unknown	no open wound other than trauma site	No	113	134			mild TBI	-2	-2	15	4	5	6	13	Pre-op	4	4	5
							SDH only	SDH only	RTC	unknown	Preop but no surg	Male			Wakiso	Urban	28	no fbc done	CT done		GCS, cranial nerve, and pupil assessment done	no admin vitals		Not current smoker	More than 2 drinks/day in past 2 weeks	did not receive oxygen support	No advanced airway support received	No fever	seizure unknown	no open wound other than trauma site	No	75	115			moderate TBI	3	3	10	3	2	5	13	Pre-op	4	3	6
							CT not done	CT not done	RTC	pedestrian	AE CT pending	Male	secondary		Wakiso	Rural	44	no fbc done	0	unable to pay	GCS, cranial nerve, and pupil assessment done	no admin vitals		Not current smoker	More than 2 drinks/day in past 2 weeks	did not receive oxygen support	No advanced airway support received	No fever	seizure unknown	no open wound other than trauma site	No					mild TBI			15	4	5	6
	251	30.5	8.9				other	fracture only	RTC	pedestrian	Conservative	Male	primary	unemployed	Masindi	Rural	3	no fbc done	CT done		GCS, cranial nerve, and pupil assessment done	no admin vitals		Not current smoker	No	did not receive oxygen support	No advanced airway support received	No fever	seizure unknown	no open wound other than trauma site	No	108				mild TBI	0	0	15	4	5	6	15	Pre-op	4	5	6	14	Pre-op
							other	contusion only	RTC	pedestrian	AE CT done	Male		formal employment	Hoima	Rural	17	no fbc done	CT done		GCS, cranial nerve, and pupil assessment done	no admin vitals		Not current smoker	No	did not receive oxygen support	No advanced airway support received	No fever	seizure unknown	no open wound other than trauma site	No	63	116			moderate TBI	-3	-3	12	3	4	5	9	Pre-op	3	1	5
							other	EDH only	Assault	NA	Conservative	Male	none	self employed	Lira	Rural	38	no fbc done	CT done		GCS, cranial nerve, and pupil assessment done	no admin vitals		Not current smoker	More than 2 drinks/day in past 2 weeks	did not receive oxygen support	No advanced airway support received	No fever	seizure unknown	no open wound other than trauma site	No					mild TBI			15
							other	contusion only	RTC	boda	Conservative	Male			Mukono		45	fbc unknown	CT done		GCS, cranial nerve, and pupil assessment done	admin vitals unknown	none	Not current smoker	No	did not receive oxygen support	No advanced airway support received	No fever	no seizure	no open wound other than trauma site	No					mild TBI	1	1	13	4	3	6	14
							more than 1 minor	More than 1 minor	RTC	boda	Conservative	Male			Kabalore		22	no fbc done	CT done		GCS, cranial nerve, and pupil assessment done	admin vitals unknown	none	Not current smoker	No	did not receive oxygen support	No advanced airway support received	No fever	no seizure	no open wound other than trauma site	No					moderate TBI	2	3	12	3	4	5	14					14
13.3	192	51.1	16.5				other	EDH only	Assault	NA	Surgical	Male		self employed	Kabalore	Rural	20	fbc done	CT done		GCS, cranial nerve, and pupil assessment done	admin vitals done	other	Not current smoker	More than 2 drinks/day in past 2 weeks	received oxygen support	No advanced airway support received	No fever	yes seizure	no open wound other than trauma site	No	77	163	18		severe TBI	2	7	7	1	1	5	9	Pre-op	2	2	5	14	Post-op
							CT not done	CT not done	RTC	pedestrian	AE CT pending	Female	primary	unemployed	Mukono	Rural	7	no fbc done	0	unable to pay	GCS, cranial nerve, and pupil assessment done	no admin vitals		Not current smoker	No	did not receive oxygen support	No advanced airway support received	No fever	seizure unknown	no open wound other than trauma site	No					mild TBI			15	4	5	6
							SDH only	SDH only	RTC	pedestrian	Surgical	Male			Lira		57	fbc unknown	CT done		GCS, cranial nerve, and pupil assessment done	admin vitals unknown	none	Not current smoker	No	did not receive oxygen support	No advanced airway support received	No fever	no seizure	no open wound other than trauma site	No					severe TBI	9	9	5	1	1	3	14					15
							CT not done	CT not done	RTC	pedestrian	AE CT pending	Male			Kampala	Urban	30	no fbc done	0	unable to pay	GCS, cranial nerve, and pupil assessment done	admin vitals done		Not current smoker	No	did not receive oxygen support	No advanced airway support received	No fever	seizure unknown	no open wound other than trauma site	No	92	142	24		moderate TBI			9	2	3	4
							CT not done	CT not done	RTC	boda	AE CT pending	Male		self employed	Kampala	Urban	40	no fbc done	0	unable to pay	GCS, cranial nerve, and pupil assessment done	no admin vitals		Not current smoker	No	did not receive oxygen support	No advanced airway support received	No fever	seizure unknown	no open wound other than trauma site	No	76	117			mild TBI			14	4	4	6
							SDH only	SDH only	RTC	boda	AE CT done	Male	primary	self employed	Kampala	Urban	18	no fbc done	CT done		GCS, cranial nerve, and pupil assessment done	admin vitals done		Not current smoker	No	received oxygen support	No advanced airway support received	No fever	seizure unknown	no open wound other than trauma site	No	91	135	18		severe TBI	8	8	7	1	1	5	15	Pre-op	4	5	6	15	Pre-op
							normal CT	normal CT	RTC	unknown	Conservative	Male			Wakiso	Urban	26	no fbc done	CT done		GCS, cranial nerve, and pupil assessment done	no admin vitals		Not current smoker	No	did not receive oxygen support	No advanced airway support received	No fever	seizure unknown	no open wound other than trauma site	No	78	145			mild TBI	0	0	15	4	5	6	15	Pre-op	4	5	6
							other	contusion only	RTC	boda	Conservative	Male	university and above	formal employment	Kampala	Urban	27	no fbc done	CT done		GCS, cranial nerve, and pupil assessment done	admin vitals done		2	More than 2 drinks/day in past 2 weeks	did not receive oxygen support	No advanced airway support received	No fever	seizure unknown	no open wound other than trauma site	No	67	122	20		mild TBI			15	4	5	6
9.31	86	46.7	15.7	139	3.94	102.8	more than 1 minor	More than 1 minor	RTC	boda	Preop but no surg	Male		self employed	Hoima	Rural	28	fbc done	CT done		GCS, cranial nerve, and pupil assessment done	no admin vitals		Not current smoker	No	did not receive oxygen support	Had intubation or tracheostomy	No fever	yes seizure	no open wound other than trauma site	No	80	148			severe TBI	-1	-1	8	2	2	4	7	Pre-op	1	2	4	6	Pre-op
							CT not done	CT not done	RTC	pedestrian	AE CT pending	Female		formal employment	Kiboga	Rural	52	no fbc done	0	arrived with ct	GCS, cranial nerve, and pupil assessment done	no admin vitals		Not current smoker	No	did not receive oxygen support	No advanced airway support received	No fever	seizure unknown	no open wound other than trauma site	No					mild TBI			14	4	4	6
15.47	284	33.08	10.8				other	edema only	RTC	pedestrian	Conservative	Male	none		Luweero	Rural	3	fbc done	CT done		GCS, cranial nerve, and pupil assessment done	no admin vitals		Not current smoker	No	did not receive oxygen support	No advanced airway support received	No fever	seizure unknown	no open wound other than trauma site	No					mild TBI			15	4	5	6
							normal CT	normal CT	Fall	NA	Conservative	Female	none		Kampala	Urban	3	no fbc done	CT done		GCS, cranial nerve, and pupil assessment done	no admin vitals		Not current smoker	No	did not receive oxygen support	No advanced airway support received	No fever	seizure unknown	no open wound other than trauma site	No					mild TBI			15	4	5	6
							SDH only	SDH only	RTC	unknown	Surgical	Male			Lira		43	no fbc done	CT done	arrived with ct	GCS, cranial nerve, and pupil assessment done	admin vitals unknown	none	Not current smoker	No	did not receive oxygen support	No advanced airway support received	No fever	no seizure	no open wound other than trauma site	No					mild TBI	0	0	15	4	5	6	15	preop				15	preop
	215	30.1	9.2				other	EDH only	Assault	NA	Surgical	Male	none	self employed	Masaka	Rural	28	no fbc done	CT done		GCS, cranial nerve, and pupil assessment done	admin vitals done	none	Not current smoker	More than 2 drinks/day in past 2 weeks	did not receive oxygen support	No advanced airway support received	No fever	no seizure	open wound other than trauma site	No	98	146	18		mild TBI	-4	-4	15	4	5	6	11	preop				11	postop
							CT not done	CT not done	RTC	pedestrian	AE CT done	Male	secondary	unemployed	Kayunga	Rural	21	no fbc done	CT done		GCS, cranial nerve, and pupil assessment done	admin vitals done		Not current smoker	No	did not receive oxygen support	No advanced airway support received	No fever	seizure unknown	no open wound other than trauma site	No	86	136	18		mild TBI	0	0	15	4	5	6	15	Pre-op	4	5	6	15	Pre-op
							CT not done	CT not done	Assault	NA	Conservative	Male			Masaka	Rural	34	no fbc done	CT done		GCS, cranial nerve, and pupil assessment done	no admin vitals		Not current smoker	No	did not receive oxygen support	No advanced airway support received	No fever	seizure unknown	no open wound other than trauma site	No		123			mild TBI	0	0	15	4	5	6	15	Pre-op	4	5	6	15	Pre-op
22.82	670	40.2	13.3	137	3.97	96.4	other	Intraventricular only	RTC	pedestrian	Conservative	Male	secondary	self employed	Lira	Urban	29	fbc done	CT done		GCS, cranial nerve, and pupil assessment done	no admin vitals	none	Not current smoker	No	did not receive oxygen support	Had intubation or tracheostomy	No fever	no seizure	open wound other than trauma site	No		140			severe TBI	2	3	5	1	1	3	7					8
10.84	170	37.8	12.1	139	3.71	95.7	other	Intraventricular only	Assault	NA	Surgical	Male		self employed	Wakiso	Rural	30	fbc done	CT done		GCS, cranial nerve, and pupil assessment done	admin vitals done		Not current smoker		did not receive oxygen support	Had intubation or tracheostomy	No fever	yes seizure	no open wound other than trauma site	No	68	117	20		moderate TBI	1	5	9	2	2	5	10	Pre-op	3	2	5	14	Post-op
							normal CT	normal CT	RTC	car	Conservative	Male		formal employment	Masindi	Rural	27	no fbc done	CT done		GCS, cranial nerve, and pupil assessment done	no admin vitals	other	Not current smoker	No	did not receive oxygen support	No advanced airway support received	No fever	seizure unknown	no open wound other than trauma site	No					moderate TBI	6	6	9	2	2	5	15	Pre-op	4	5	6
							SDH only	SDH only	RTC	boda	Preop but no surg	Male		self employed	Wakiso	Urban	26	no fbc done	CT done		0	no admin vitals		Not current smoker	No	did not receive oxygen support	No advanced airway support received	No fever	seizure unknown	no open wound other than trauma site	No	142	130			moderate TBI	2	2	11	2	3	6	13	Pre-op	4	4	5
							other	fracture only	RTC	boda	Conservative	Male		self employed	Kampala	Urban	26	no fbc done	CT done		GCS, cranial nerve, and pupil assessment done	admin vitals done		Not current smoker	More than 2 drinks/day in past 2 weeks	did not receive oxygen support	No advanced airway support received	No fever	seizure unknown	no open wound other than trauma site	No	80	113	18		mild TBI			15	4	5	6
							SDH only	SDH only	RTC	pedestrian	Preop but no surg	Male	none	self employed	Kakumiro	Rural	52	no fbc done	CT done		GCS, cranial nerve, and pupil assessment done	no admin vitals		Not current smoker	No	did not receive oxygen support	No advanced airway support received	No fever	seizure unknown	no open wound other than trauma site	No	84				moderate TBI	3	3	11	4	1	6	14	Pre-op	4	4	6
11.78	142	26.3	9				CT not done	CT not done	RTC	pedestrian	AE CT pending	Male	none	self employed	Mubende	Rural	52	fbc done	0	unable to pay	GCS, cranial nerve, and pupil assessment done	no admin vitals		Not current smoker	More than 2 drinks/day in past 2 weeks	did not receive oxygen support	No advanced airway support received	No fever	seizure unknown	no open wound other than trauma site	No	118	114			severe TBI			7	1	1	5
9.65	258	28.9	9				more than 1 minor	More than 1 minor	RTC	boda	Conservative	Male		self employed	Wakiso	Rural	25	fbc done	CT done		GCS, cranial nerve, and pupil assessment done	admin vitals done		Not current smoker	No	did not receive oxygen support	No advanced airway support received	No fever	seizure unknown	no open wound other than trauma site	No	183	127	30		mild TBI	-2	-2	13	3	5	5	11	Pre-op	2	3	6
							more than 1 minor	More than 1 minor	Fall	NA	Conservative	Male			Iganga		10	fbc unknown	CT done		GCS, cranial nerve, and pupil assessment done	admin vitals unknown	none	Not current smoker	No	did not receive oxygen support	No advanced airway support received	No fever	no seizure	no open wound other than trauma site	No					moderate TBI	2	2	11	2	3	6	13					12
21.04	132	40.3	14.2	129	3.79	89.9	other	fracture only	RTC	pedestrian	Conservative	Male			Mukono	Rural	35	fbc done	CT done		GCS, cranial nerve, and pupil assessment done	no admin vitals		Not current smoker	No	did not receive oxygen support	No advanced airway support received	No fever	seizure unknown	no open wound other than trauma site	No	102	140			moderate TBI			9	2	2	5
							normal CT	normal CT	Fall	NA	Conservative	Male	none		Kyegegwa	Rural	3	no fbc done	CT done		GCS, cranial nerve, and pupil assessment done	no admin vitals		Not current smoker	No	did not receive oxygen support	Had intubation or tracheostomy	No fever	seizure unknown	no open wound other than trauma site	No					moderate TBI	0	0	9	2	2	5	9	Pre-op	2	1	6
							other	Parenchymal only	RTC	pedestrian	AE CT done	Male			Wakiso	Urban	26	no fbc done	CT done		GCS, cranial nerve, and pupil assessment done	no admin vitals		Not current smoker	No	did not receive oxygen support	No advanced airway support received	No fever	seizure unknown	no open wound other than trauma site	No	64				severe TBI	7	7	8	1	2	5	15	Pre-op	4	5	6
4.9	267	30.6	10.2				other	Subarachnoid only	RTC	pedestrian	Conservative	Male	secondary	unemployed	Kampala	Urban	24	fbc done	CT done		GCS, cranial nerve, and pupil assessment done	admin vitals done		Not current smoker	No	did not receive oxygen support	No advanced airway support received	No fever	seizure unknown	no open wound other than trauma site	No	97	128	20		moderate TBI	-1	4	11	2	4	5	10	Pre-op	2	2	6	13	Pre-op
							CT not done	CT not done	Assault	NA	AE CT pending	Male		self employed	Wakiso	Rural	21	no fbc done	0	unable to pay	GCS, cranial nerve, and pupil assessment done	admin vitals done		Not current smoker	More than 2 drinks/day in past 2 weeks	did not receive oxygen support	No advanced airway support received	No fever	seizure unknown	no open wound other than trauma site	No	80	110	26		mild TBI	0	0	15	4	5	6	15	Pre-op	4	5	6
							other	Subarachnoid only	Fall	NA	Conservative	Male			Lira		38	fbc unknown	CT done	arrived with ct	GCS, cranial nerve, and pupil assessment done	admin vitals unknown	none	2		did not receive oxygen support	Had intubation or tracheostomy	No fever	no seizure	no open wound other than trauma site	No					moderate TBI	1	0	10	4	1	5	11	preop				11	preop
							more than 1 bleed	More than 1 bleed			Conservative	Male						no fbc done	CT done		GCS, cranial nerve, and pupil assessment done	admin vitals unknown	none	Not current smoker	No	did not receive oxygen support	No advanced airway support received	No fever	no seizure	no open wound other than trauma site	No					moderate TBI	0	0	10	2	3	5	10					10
							SDH only	SDH only	RTC	unknown	Conservative	Male			Gomba	Rural	30	no fbc done	CT done		GCS, cranial nerve, and pupil assessment done	admin vitals done	other	Not current smoker	More than 2 drinks/day in past 2 weeks	did not receive oxygen support	No advanced airway support received	No fever	yes seizure	no open wound other than trauma site	No	66	167	32		severe TBI	4	5	4	1	1	2	8	Pre-op	1	1	6	9	Pre-op
							CT not done	CT not done	RTC	pedestrian	AE CT pending	Female	secondary	unemployed	Kyadondo	Rural	18	no fbc done	0	other	GCS, cranial nerve, and pupil assessment done	admin vitals done		Not current smoker	No	received oxygen support	No advanced airway support received	No fever	seizure unknown	no open wound other than trauma site	No	124	150	28		severe TBI	-2	-2	6	2	2	2	4	Pre-op	1	1	2
							more than 1 minor	More than 1 minor	Assault	NA	Surgical	Male		formal employment	Kampala	Urban	23	no fbc done	CT done		GCS, cranial nerve, and pupil assessment done	no admin vitals		Not current smoker	More than 2 drinks/day in past 2 weeks	did not receive oxygen support	No advanced airway support received	No fever	seizure unknown	no open wound other than trauma site	No					mild TBI	1	1	14	4	5	5	15	Pre-op	4	5	6
20.34	154	38.4	13.8	136	4.64	97	other	EDH only	RTC	boda	Preop but no surg	Male			Wakiso	Rural	27	fbc done	CT done		GCS, cranial nerve, and pupil assessment done	admin vitals done		Not current smoker	No	received oxygen support	Had intubation or tracheostomy	No fever	yes seizure	no open wound other than trauma site	No	94	114	20		severe TBI	1	1	5	1	2	2	6	Pre-op	1	1	4
							other	EDH only	RTC	car	Preop but no surg	Male	primary	self employed	Kibaale	Rural	37	no fbc done	CT done		GCS, cranial nerve, and pupil assessment done	admin vitals done		Not current smoker	No	received oxygen support	Had intubation or tracheostomy	No fever	yes seizure	no open wound other than trauma site	No	97	125	19		severe TBI	5	6	4	1	1	2	9	Pre-op	4	1	4	10	Pre-op
							SDH only	SDH only	Assault	NA	Surgical	Male		self employed	Kampala	Urban	28	no fbc done	CT done		GCS, cranial nerve, and pupil assessment done	no admin vitals		Not current smoker	No	received oxygen support	Had intubation or tracheostomy	No fever	yes seizure	no open wound other than trauma site	Yes		130	36		severe TBI	1	3	7	1	1	5	8	Post-op	2	1	5	8	Post-op
							more than 1 minor	More than 1 minor	RTC	unknown	Preop but no surg	Male			Kampala	Urban	38	no fbc done	CT done		GCS, cranial nerve, and pupil assessment done	no admin vitals		2	More than 2 drinks/day in past 2 weeks	received oxygen support	Had intubation or tracheostomy	No fever	seizure unknown	no open wound other than trauma site	No	63	120			severe TBI	0	0	4	1	1	2	4	Pre-op	1	1	2
							CT not done	CT not done	RTC	pedestrian	Preop but no surg	Female			Mpigi	Rural	45	no fbc done	0	unable to pay	GCS, cranial nerve, and pupil assessment done	no admin vitals		Not current smoker	No	received oxygen support	Had intubation or tracheostomy	No fever	yes seizure	no open wound other than trauma site	No					severe TBI			5	1	2	2
							more than 1 minor	More than 1 minor	Assault	NA	Conservative	Male			Wakiso		22	fbc unknown	CT done		GCS, cranial nerve, and pupil assessment done	admin vitals unknown	none	2		did not receive oxygen support	No advanced airway support received	No fever	yes seizure	no open wound other than trauma site	No					severe TBI	0	0	8	2	2	4	8	preop				8	preop
							more than 1 bleed	More than 1 bleed	RTC	boda	Conservative	Male			Gomba		62	fbc unknown	CT done		GCS, cranial nerve, and pupil assessment done	admin vitals unknown	none	2		did not receive oxygen support	No advanced airway support received	No fever	no seizure	no open wound other than trauma site	No					moderate TBI	0	0	10	2	3	5	10	preop
13.78	265	48.9					CT not done	CT not done	RTC	boda	Preop but no surg	Male		self employed			32	no fbc done	CT done		GCS, cranial nerve, and pupil assessment done	no admin vitals		2		received oxygen support	Had intubation or tracheostomy	No fever	seizure unknown	no open wound other than trauma site	No		141			severe TBI	0	0	4	1	1	2	4	Pre-op	1	1	2
							more than 1 minor	More than 1 minor	Fall	NA	Conservative	Male			Mukono		50	fbc unknown	0		GCS, cranial nerve, and pupil assessment done	admin vitals unknown	none	Not current smoker	No	did not receive oxygen support	No advanced airway support received	No fever	no seizure	no open wound other than trauma site	No					mild TBI	0	0	15	4	5	6	15					14
							more than 1 bleed	More than 1 bleed	RTC	boda	Conservative	Male					23	fbc unknown	CT done		GCS, cranial nerve, and pupil assessment done	admin vitals unknown	none	2		did not receive oxygen support	No advanced airway support received	No fever	yes seizure	open wound other than trauma site	No					moderate TBI	-7	-7	11	3	3	5	4	preop
7.1	187	39.3	12.3	146	3.74	108.2	SDH only	SDH only	Assault	NA	Preop but no surg	Male	primary	formal employment	Masaka	Rural	61	fbc done	CT done		GCS, cranial nerve, and pupil assessment done	no admin vitals		Not current smoker	More than 2 drinks/day in past 2 weeks	did not receive oxygen support	No advanced airway support received	No fever	seizure unknown	no open wound other than trauma site	No		114	20		moderate TBI	-1	-1	10	3	2	5	9	Pre-op	2	2	5	9	Pre-op
							more than 1 minor	More than 1 minor	Assault	NA	Preop but no surg	Male		self employed	Wakiso	Rural	43	no fbc done	CT done		GCS, cranial nerve, and pupil assessment done	no admin vitals		Not current smoker	More than 2 drinks/day in past 2 weeks	received oxygen support	Had intubation or tracheostomy	No fever	seizure unknown	no open wound other than trauma site	No					severe TBI	1	1	8	2	2	4	9	Pre-op	3	2	4
							more than 1 minor	More than 1 minor	Fall	NA	Preop but no surg	Male	secondary	formal employment	Kampala	Urban	30	no fbc done	CT done		GCS, cranial nerve, and pupil assessment done	admin vitals done		Not current smoker	No	did not receive oxygen support	No advanced airway support received	No fever	yes seizure	no open wound other than trauma site	No	86	127	28		mild TBI	1	1	13	3	4	6	14	Pre-op	4	4	6	10	Pre-op
							more than 1 minor	More than 1 minor	Assault	NA	Preop but no surg	Male			Wakiso		24	fbc unknown	CT done	arrived with ct	GCS, cranial nerve, and pupil assessment done	admin vitals unknown	none	Not current smoker	No	did not receive oxygen support	No advanced airway support received	No fever	no seizure	open wound other than trauma site	No					mild TBI	0	0	15	4	5	6	15
							other	Subarachnoid only	RTC	car	Preop but no surg	Male		self employed	Wakiso	Rural	40	no fbc done	CT done		GCS, cranial nerve, and pupil assessment done	no admin vitals		Not current smoker	More than 2 drinks/day in past 2 weeks	did not receive oxygen support	No advanced airway support received	No fever	seizure unknown	no open wound other than trauma site	No	95	137			moderate TBI	1	1	9	2	2	5	10	Pre-op	4	1	5
							more than 1 bleed	More than 1 bleed	RTC	boda	Conservative	Male			Lira		26	fbc unknown	CT done		GCS, cranial nerve, and pupil assessment done	admin vitals unknown	none	Not current smoker	No	did not receive oxygen support	No advanced airway support received	No fever	no seizure	open wound other than trauma site	No					severe TBI	3	5	5	1	1	3	8					8
							other	Subarachnoid only	Fall	NA	Conservative	Male			Mukono		21	fbc unknown	CT done		GCS, cranial nerve, and pupil assessment done	admin vitals unknown	none	2		did not receive oxygen support	Had intubation or tracheostomy	Yes fever	no seizure	open wound other than trauma site	No					moderate TBI	-5	-5	11	3	3	5	6	preop
							CT not done	CT not done	RTC	pedestrian	AE CT pending	Male		self employed	Kibaale	Rural	56	no fbc done	0	unable to pay	GCS, cranial nerve, and pupil assessment done	no admin vitals		2		received oxygen support	Had intubation or tracheostomy	No fever	yes seizure	no open wound other than trauma site	No	157	120			severe TBI	1	1	7	1	2	4	8	Pre-op	2	1	5
7.58	299	30.1	9.1	137	4.62	98.1	other	EDH only	Fall	NA	Surgical	Male	none		Mayuge	Rural	3	fbc done	CT done		GCS, cranial nerve, and pupil assessment done	no admin vitals		Not current smoker	No	did not receive oxygen support	No advanced airway support received	No fever	seizure unknown	no open wound other than trauma site	No		102			moderate TBI	0	3	12	3	4	5	12	Pre-op	3	4	5	11	Pre-op
							other	contusion only	RTC	pedestrian	Conservative	Male			Kamuli		80	no fbc done	CT done	arrived with ct	GCS, cranial nerve, and pupil assessment done	admin vitals unknown	diabetes	Not current smoker	No	did not receive oxygen support	No advanced airway support received	No fever	yes seizure	no open wound other than trauma site	No					moderate TBI	-1	-1	11	3	3	5	10					10
							other	contusion only	RTC	boda	Conservative	Male			Agago		54	fbc unknown	CT done		GCS, cranial nerve, and pupil assessment done	admin vitals unknown	other	Not current smoker	No	did not receive oxygen support	No advanced airway support received	No fever	no seizure	open wound other than trauma site	No					moderate TBI	2	2	10	4	1	5	12					11
							CT not done	CT not done	Fall	NA	AE CT pending	Male		unemployed	Kampala	Urban	70	no fbc done	0	other	GCS, cranial nerve, and pupil assessment done	no admin vitals	heart disease	Current smoker	More than 2 drinks/day in past 2 weeks	did not receive oxygen support	No advanced airway support received	No fever	seizure unknown	no open wound other than trauma site	No					mild TBI	-5	-5	15	4	5	6	10	Pre-op	2	3	5
							CT not done	CT not done	RTC	boda	AE CT pending	Male			Luweero	Rural	23	no fbc done	0	unable to pay	GCS, cranial nerve, and pupil assessment done	no admin vitals		Not current smoker	No	received oxygen support	Had intubation or tracheostomy	No fever	seizure unknown		No	114	129			severe TBI	0	0	7	1	1	5	7	Pre-op	2	1	4
							other	EDH only	Assault	NA	Conservative	Male			Gulu	Rural	28	no fbc done	CT done		GCS, cranial nerve, and pupil assessment done	admin vitals done		Not current smoker	More than 2 drinks/day in past 2 weeks	did not receive oxygen support	No advanced airway support received	No fever	yes seizure	no open wound other than trauma site	No	50	138	28		mild TBI			15	4	5	6
							CT not done	CT not done	RTC	boda	AE CT pending	Male		self employed	Wakiso	Rural	25	no fbc done	0	other	GCS, cranial nerve, and pupil assessment done	admin vitals done	other	Not current smoker	No	did not receive oxygen support	No advanced airway support received	No fever	seizure unknown	no open wound other than trauma site	No	67	162	28		severe TBI			4	1	1	2
							normal CT	normal CT	Assault	NA	Preop but no surg	Male			Namutumba		48	fbc unknown	CT done		GCS, cranial nerve, and pupil assessment done	admin vitals unknown	other	2		did not receive oxygen support	No advanced airway support received	No fever	no seizure	open wound other than trauma site	No					mild TBI	0	0	15	4	5	6	15	preop				15	preop
12.01	531	30.5	10.3			107	other	EDH only	Fall	NA	Conservative	Male		formal employment	Kampala	Urban	45	fbc done	CT done		GCS, cranial nerve, and pupil assessment done	no admin vitals		2		did not receive oxygen support	Had intubation or tracheostomy	No fever	yes seizure	no open wound other than trauma site	No					mild TBI	-3	-3	13	4	4	5	10	Pre-op	4	1	5
							SDH only	SDH only			Conservative	Male			Rukingiri		90	fbc unknown	CT done		GCS, cranial nerve, and pupil assessment done	admin vitals unknown	other	2		did not receive oxygen support	No advanced airway support received	No fever	no seizure	no open wound other than trauma site	No					mild TBI	0	0	15	4	5	6	15	preop
							more than 1 bleed	More than 1 bleed	Fall	NA	Conservative	Male			Kampala		50	fbc unknown	CT done	arrived with ct	GCS, cranial nerve, and pupil assessment done	admin vitals unknown	none	Not current smoker	No	did not receive oxygen support	No advanced airway support received	No fever	yes seizure	no open wound other than trauma site	No					moderate TBI	2	2	9	5	1	3	11
							other	contusion only	RTC	pedestrian	Preop but no surg	Male	secondary	unemployed	Buikwe	Rural	18	no fbc done	CT done		GCS, cranial nerve, and pupil assessment done	no admin vitals		Not current smoker		received oxygen support	Had intubation or tracheostomy	No fever	seizure unknown	no open wound other than trauma site	No					severe TBI	4	9	5	1	1	3	9	Pre-op	2	2	5	14	Pre-op
							SDH only	SDH only	Assault	NA	Preop but no surg	Male			Masaka	Rural	29	no fbc done	CT done		GCS, cranial nerve, and pupil assessment done	no admin vitals		Not current smoker	No	received oxygen support	No advanced airway support received	No fever	seizure unknown	no open wound other than trauma site	No					moderate TBI	5	5	10	2	2	6	15	Post-op	4	5	6
							more than 1 minor	More than 1 minor	Fall	NA	Preop but no surg	Male			Wakiso	Rural	25	no fbc done	CT done		GCS, cranial nerve, and pupil assessment done	no admin vitals	other	Not current smoker	No	did not receive oxygen support	No advanced airway support received	No fever	yes seizure	no open wound other than trauma site	No		129			moderate TBI	-2	0	9	2	3	4	7	Pre-op	2	1	4	9	Pre-op
							SDH only	SDH only	RTC	boda	Conservative	Male			Gulu		39	fbc unknown	CT done		GCS, cranial nerve, and pupil assessment done	admin vitals unknown	none	Not current smoker	No	did not receive oxygen support	No advanced airway support received	No fever	no seizure	open wound other than trauma site	No					moderate TBI	1	3	12	4	2	6	13					15
							more than 1 bleed	More than 1 bleed	RTC	boda	Surgical	Male			Wakiso		28	no fbc done	CT done		GCS, cranial nerve, and pupil assessment done	admin vitals unknown	none	2		did not receive oxygen support	No advanced airway support received	No fever	no seizure	no open wound other than trauma site	No					moderate TBI	-4	-4	11	3	3	5	7	postop
							CT not done	CT not done			AE CT pending	Male			Kampala	Urban	40	no fbc done	0	other	0	no admin vitals		2		did not receive oxygen support	No advanced airway support received	No fever	seizure unknown		No					severe TBI			3	1	1	1
							other	EDH only	RTC	pedestrian	Surgical	Male			Wakiso		30	no fbc done	CT done		GCS, cranial nerve, and pupil assessment done	admin vitals unknown	other	Not current smoker	No	did not receive oxygen support	No advanced airway support received	No fever	no seizure	open wound other than trauma site	No					mild TBI	-2	-2	15	4	5	6	13	postop				13	postop
							SDH only	SDH only	RTC	pedestrian	Surgical	Male			Kampala	Urban	34	no fbc done	CT done		GCS, cranial nerve, and pupil assessment done	no admin vitals		2		did not receive oxygen support	Had intubation or tracheostomy	No fever	seizure unknown	no open wound other than trauma site	No					severe TBI	2	7	7	1	1	5	9	Pre-op	2	2	5	14	Post-op
							SDH only	SDH only	Assault	NA	Preop but no surg	Male		self employed	Mpigi	Rural	31	no fbc done	CT done		GCS, cranial nerve, and pupil assessment done	no admin vitals		Not current smoker	No	received oxygen support	Had intubation or tracheostomy	No fever	yes seizure	no open wound other than trauma site	No		150			severe TBI	2	2	5	1	2	3	7	Pre-op	1	2	4
							other	Parenchymal only	RTC	pedestrian	Preop but no surg	Female	university and above	formal employment	Mukono	Rural	44	no fbc done	CT done		GCS, cranial nerve, and pupil assessment done	no admin vitals		2	No	did not receive oxygen support	Had intubation or tracheostomy	No fever	seizure unknown	no open wound other than trauma site	No		124	52		moderate TBI	2	2	9	3	1	5	11	Pre-op	4	2	5
							other	EDH only	Assault	NA	Preop but no surg	Male			Kampala	Urban	34	no fbc done	CT done		GCS, cranial nerve, and pupil assessment done	no admin vitals		Not current smoker	No	received oxygen support	Had intubation or tracheostomy	No fever	yes seizure	no open wound other than trauma site	No		159			severe TBI			6	1	1	4
							CT not done	CT not done	Fall	NA	AE CT pending	Male	primary	unemployed	Mukono	Rural	5	no fbc done	0	unable to pay	GCS, cranial nerve, and pupil assessment done	no admin vitals		Not current smoker	No	did not receive oxygen support	Had intubation or tracheostomy	No fever	seizure unknown	no open wound other than trauma site	No	165	103			moderate TBI	1	1	9	2	2	5	10	Pre-op	3	2	5
							more than 1 minor	More than 1 minor	Assault	NA	Conservative	Male			Wakiso		28	fbc unknown	CT done	arrived with ct	GCS, cranial nerve, and pupil assessment done	admin vitals unknown	none	2		did not receive oxygen support	No advanced airway support received	No fever	no seizure	no open wound other than trauma site	No					moderate TBI	-8	-8	12	4	2	6	4	preop
6.61	83	30.7	10.2	154	4.04	118	SDH only	SDH only	RTC	pedestrian	Surgical	Male		self employed	Hoima	Rural	51	fbc done	CT done		GCS, cranial nerve, and pupil assessment done	admin vitals done		Not current smoker	More than 2 drinks/day in past 2 weeks	received oxygen support	Had intubation or tracheostomy	No fever	seizure unknown	no open wound other than trauma site	No	95	130	20		severe TBI	3	3	3	1	1	1	6	Pre-op	1	1	4	6	Post-op
6.84	180	25.7	7.8				other	EDH only	RTC	unknown	Surgical	Male			Wakiso	Rural	30	fbc done	CT done		GCS, cranial nerve, and pupil assessment done	no admin vitals	diabetes	Current smoker	More than 2 drinks/day in past 2 weeks	did not receive oxygen support	No advanced airway support received	No fever	seizure unknown	no open wound other than trauma site	No	131	137			severe TBI	4	5	8	2	1	5	12	Post-op	4	2	6	13	Post-op
							more than 1 minor	More than 1 minor	RTC	pedestrian	Conservative	Female			Wakiso		2	fbc unknown	CT done		GCS, cranial nerve, and pupil assessment done	admin vitals unknown	none	Not current smoker	No	received oxygen support	No advanced airway support received	No fever	yes seizure	open wound other than trauma site	No					moderate TBI	-1	-1	10	2	3	5	9	preop				7	preop
3.95	263	36.4	12.6	145	5.05	107	SDH only	SDH only	Fall	NA	Preop but no surg	Male		self employed	Mityana	Rural	78	fbc done	CT done		GCS, cranial nerve, and pupil assessment done	no admin vitals	diabetes	Not current smoker	No	did not receive oxygen support	No advanced airway support received	No fever	no seizure	no open wound other than trauma site	No	88	128			moderate TBI	4	4	11	4	2	5	15	preop				15	preop
							CT not done	CT not done	RTC	boda	AE CT pending	Male		self employed	Mityana	Rural	20	no fbc done	0	other	GCS, cranial nerve, and pupil assessment done	no admin vitals		Not current smoker	No	received oxygen support	Had intubation or tracheostomy	No fever	seizure unknown	no open wound other than trauma site	No		180			severe TBI			8	1	1	6
							more than 1 bleed	More than 1 bleed	RTC	pedestrian	Conservative	Male			Kampala		5	fbc unknown	CT done		GCS, cranial nerve, and pupil assessment done	admin vitals unknown	none	Not current smoker	No	did not receive oxygen support	No advanced airway support received	No fever	no seizure	open wound other than trauma site	No					moderate TBI	-2	0	10	2	3	5	8					9
8.64	368	43.8	14.4	139	4.7	102.1	CT not done	CT not done	Fall	NA	AE CT pending	Male	none	self employed	Mbare	Rural	31	fbc done	0	unable to pay	GCS, cranial nerve, and pupil assessment done	admin vitals done		Not current smoker	No	did not receive oxygen support	No advanced airway support received	No fever	seizure unknown	no open wound other than trauma site	No	86	136	22		mild TBI	0	0	15	4	5	6	15	Pre-op	4	5	6
[truncated: 87 more columns]
